# Supplementary material for: Impact of Fatty-Acid Labeling of Bacillus subtilis Membranes on the Cellular Lipidome and Proteome
Source: Front Microbiol. 2020 May 15;11:914. doi: 10.3389/fmicb.2020.00914 (PMC7243436; doi:10.3389/fmicb.2020.00914)
Supplement: Supplementary file 1 [file Table_1.xlsx]

## Sheet: Bsub_Supplemental_Table
Supplementary Table S1. Proteomics results for Bacillus subtilis cultures supplemented with exogenous fatty acids vs. non-fed controls.
																					Statistics
							YusL Native Early			YusL Fed Early				YusL Fed			YusL Native
locus	NCBI Desc	UniProt Desc	Gene Call	TMD?	SigP?	UniProt Subcell Location	S04	S05	S06	S16	S17	S18		S16	S17	S18	S04	S05	S06		max abund	p_value	Diff YF-YN	BH FDR 5%	q_value
CAB11777.1	chromosomal replication initiator protein DnaA	Chromosomal replication initiator protein DnaA	dnaA			SUBCELLULAR LOCATION: Cytoplasm {ECO:0000250}.	7.01799e+07	7.44641e+07	7.5457e+07	6.41242e+07	4.53952e+07	4.2319e+07		25.9344	25.436	25.3348	26.0646	26.15	26.1691		26.784	0.0409404	-0.55951		0.121453
CAB11778.1	DNA polymerase III (beta subunit)	Beta sliding clamp (Beta clamp) (Sliding clamp) (Beta-clamp processivity factor) (DNA polymerase III beta sliding clamp subunit) (DNA polymerase III subunit beta)	dnaN			SUBCELLULAR LOCATION: Cytoplasm {ECO:0000250|UniProtKB:P0A988}.	7.59496e+07	7.85171e+07	1.01575e+08	3.39831e+07	3.87774e+07	1.03694e+08		25.0183	25.2087	26.6278	26.1785	26.2265	26.598		27.3336	0.244101	-0.71608		0.416982
CAB11779.1	putative RNA binding protein	Uncharacterized protein YaaA	yaaA				1.61779e+07	6.8819e+07	7.24037e+07	7.55122e+07	81446657	6.81768e+07		26.1702	26.2794	26.0228	23.9475	26.0363	26.1096		26.4674	0.328202	0.792987		0.504349
CAB11780.1	DNA repair and genetic recombination factor	DNA replication and repair protein RecF	recF			SUBCELLULAR LOCATION: Cytoplasm, nucleoid {ECO:0000269|PubMed:15186413}. Note=Cytoplasmically located in untreated cells. Recruited to foci following treatment with DNA damaging agents; these foci are presumably the breaks themselves. They are almost always located within nucleoids.	4.75248e+06							18.9259	20.7356	18.7347	22.1803	19.4735	18.5462		22.8665	0.65884	-0.60127		0.792394
CAB11781.2	conserved hypothetical protein	Uncharacterized protein YaaB	yaaB				2.0546e+07	1.37508e+07	2.14604e+07	1.9468e+07		4.13025e+07		24.2146	19.7855	25.2997	24.2923	23.713	24.3552		25.3123	0.580522	-1.02024		0.72902
CAB11782.1	DNA gyrase (subunit B)	DNA gyrase subunit B (EC 5.99.1.3)	gyrB			SUBCELLULAR LOCATION: Cytoplasm {ECO:0000255|HAMAP-Rule:MF_01898}.	9.84783e+07	6.24473e+07	1.06246e+08	5.36086e+07	4.17394e+07	4.33249e+07		25.676	25.3149	25.3687	26.5533	25.8961	26.6628		26.6628	0.0256078	-0.917573		0.0879623
CAB11783.1	DNA gyrase (subunit A)	DNA gyrase subunit A (EC 5.99.1.3)	gyrA			SUBCELLULAR LOCATION: Cytoplasm {ECO:0000255|HAMAP-Rule:MF_01897}.	6.02591e+07	5.76224e+07	6.79525e+07	3.18317e+07	3.56843e+07	5.22924e+07		24.924	25.0888	25.6401	25.8447	25.7801	26.018		26.3358	0.0436436	-0.663327		0.12643
CAB11785.1	inosine-monophosphate dehydrogenase	Inosine-5'-monophosphate dehydrogenase (IMP dehydrogenase) (IMPD) (IMPDH) (EC 1.1.1.205) (Superoxide-inducible protein 12) (SOI12)	guaB				6.33547e+08	5.82817e+08	6.89751e+08	1196871006	1195156124	1191934421		30.1566	30.1546	30.1507	29.2389	29.1185	29.3615		30.2876	0.000200324	0.914327	+	0.00411592
CAB11786.1	D-alanyl-D-alanine carboxypeptidase (penicillin-binding protein 5)	D-alanyl-D-alanine carboxypeptidase DacA (CPase) (DD-carboxypeptidase) (DD-peptidase) (EC 3.4.16.4) (Penicillin-binding protein 5) (PBP-5)	dacA		SigP	SUBCELLULAR LOCATION: Secreted, cell wall.	1.17482e+08	1.1997e+08	1.14845e+08	3.32854e+07	3.08747e+07	5.57548e+07		24.9884	24.8799	25.7326	26.8079	26.8381	26.7751		26.8381	0.00392578	-1.60672	+	0.0246082
CAB11787.1	glutamine amidotransferase for pyridoxal phosphate synthesis; pyridoxal 5'-phosphate synthase complex, synthase subunit	Pyridoxal 5'-phosphate synthase subunit PdxS (PLP synthase subunit PdxS) (EC 4.3.3.6) (Pdx1) (Superoxide-inducible protein 7) (SOI7)	pdxS				1549240670	1544833391	1291866916	8.8373e+08	8.40456e+08	9.26105e+08		29.719	29.6466	29.7866	30.5289	30.5248	30.2668		30.5289	0.00164387	-0.722767	+	0.013662
CAB11788.1	glutamine amidotransferase for pyridoxal phosphate synthesis; pyridoxal 5'-phosphate synthase complex, Glutamine amidotransferase subunit PdxT	Pyridoxal 5'-phosphate synthase subunit PdxT (EC 4.3.3.6) (Pdx2) (Pyridoxal 5'-phosphate synthase glutaminase subunit) (EC 3.5.1.2)	pdxT				1.73801e+08	1.58748e+08	2.12984e+08	1.26302e+08	1.67517e+08	1.69234e+08		26.9123	27.3197	27.3344	27.3729	27.2422	27.6662		27.9119	0.270959	-0.23824		0.447365
CAB11789.1	seryl-tRNA synthetase	Serine--tRNA ligase (EC 6.1.1.11) (Seryl-tRNA synthetase) (SerRS) (Seryl-tRNA(Ser/Sec) synthetase)	serS			SUBCELLULAR LOCATION: Cytoplasm {ECO:0000255|HAMAP-Rule:MF_00176}.	1.11957e+08	1.13837e+08	1.48251e+08	5.09021e+07	5.97908e+07	4.42502e+07		25.6012	25.8334	25.3992	26.7384	26.7624	27.1435		27.328	0.00219613	-1.27014	+	0.0160832
CAB11790.1	deoxyadenosine/deoxycytidine kinase	Deoxyadenosine/deoxycytidine kinase (dAK/dCK) (EC 2.7.1.74) (EC 2.7.1.76)	dck				4.33016e+07	4.08872e+07	2.87139e+07	3.76901e+07	4.42368e+07	3.49906e+07		25.1677	25.3987	25.0605	25.3679	25.2851	24.7752		26.0767	0.76887	0.06619		0.864735
CAB11791.1	deoxyguanosine kinase	Deoxyguanosine kinase (DGUO kinase) (dGK) (EC 2.7.1.113)	dgk				2.39888e+07	3.43793e+07	3.45342e+07	2.02195e+07	1.99282e+07	1.65016e+07		24.2692	24.2483	23.9761	24.5159	25.035	25.0415		26.1671	0.0241981	-0.69959		0.0845599
CAB11795.2	DNA polymerase III (gamma and tau subunits)	DNA polymerase III subunit gamma/tau (EC 2.7.7.7)	dnaX					2.83992e+06	8.2878e+06	4.33407e+06	6.43495e+06	2.58511e+06		22.0473	22.6175	21.3018	19.4238	21.4374	22.9826		23.4839	0.554542	0.70759		0.708421
CAB11796.1	DNA binding protein	Nucleoid-associated protein YaaK	yaaK			SUBCELLULAR LOCATION: Cytoplasm, nucleoid {ECO:0000255|HAMAP-Rule:MF_00274}.	3.49647e+08	3.3334e+08	4.26885e+08	5.14234e+08	5.19391e+08	4.36266e+08		28.9379	28.9522	28.7006	28.3813	28.3124	28.6693		29.3068	0.0399144	0.40924		0.119367
CAB11797.1	DNA repair and recombination protein	Recombination protein RecR	recR				1173916659	1091359475	8.87358e+08	3.9328e+08	4.09914e+08	4.7024e+08		28.551	28.6107	28.8088	30.1287	30.0235	29.7249		30.1287	0.000825287	-1.30219	+	0.00880438
CAB11802.1	conserved hypothetical protein	Uncharacterized protein YaaN	yaaN				7.71273e+06	7.27462e+06	1.25678e+07	1.75797e+07	4.05588e+06	2.10657e+07		24.0674	21.9516	24.3284	22.8788	22.7944	23.5832		25.1378	0.670363	0.363637		0.802772
CAB11803.1	putative decarboxylase	Uncharacterized protein YaaO	yaaO				3.92919e+07				5.93312e+07	4.16799e+07		19.3676	25.8223	25.3129	25.2277	18.9596	20.923		26.6108	0.552912	1.79747		0.70797
CAB11804.2	thymidylate kinase	Thymidylate kinase (EC 2.7.4.9) (dTMP kinase)	tmk				3.21198e+08	2.79909e+08	2.89902e+08	2.00253e+08		1.56829e+08		27.5772	20.019	27.2246	28.2589	28.0604	28.111		28.3889	0.263373	-3.20313		0.439416
CAB11805.1	conserved hypothetical protein	Uncharacterized protein YaaQ	yaaQ				2.12805e+08	9.06735e+07	2.15352e+08	1200288276	1068197803	3.99298e+08		30.1607	29.9925	28.5729	27.665	26.4342	27.6821		30.3535	0.0237148	2.31497		0.0832645
CAB11807.1	DNA polymerase III delta' subunit	DNA polymerase III subunit delta' (EC 2.7.7.7)	holB					2.84537e+06	9.72614e+06	1.06819e+07	1.00999e+07			23.3487	23.2678	21.0001	20.524	21.4402	23.2134		23.4459	0.501823	0.812973		0.672024
CAB11808.1	conserved hypothetical protein	Stage 0 sporulation protein YaaT	yaaT			SUBCELLULAR LOCATION: Cytoplasm. Note=In the vegetative phase, localized throughout the periphery of the cell and the division septum. In the sporulation stages, fluorescence of the YaaT-GFP fusion protein was observed as two dots at the sides of an asymmetric septum and at the edges of the forespore.	1.88825e+07	2.08713e+07	2.66595e+07	1.73556e+07	3.00694e+07	9.93555e+06		24.0489	24.8418	23.2442	24.1705	24.315	24.6682		25.6458	0.521798	-0.33962		0.690441
CAB11810.1	putative methyltransferase	Uncharacterized protein YabB	yabB				1.22161e+07							19.2002	19.1736	19.9859	23.5423	19.9086	19.3746		24.2303	0.327666	-1.48861		0.504574
CAB11811.1	putative UvrC-Intron-type (URI) endonuclease	UPF0213 protein YazA	yazA				1.82545e+07				1.73017e+07			20.0455	24.0444	18.0347	24.1217	19.4804	18.8154		25.9461	0.969874	-0.0976433		0.984516
CAB11812.1	Ribosomal RNA small subunit methyltransferase I	Ribosomal RNA small subunit methyltransferase I (EC 2.1.1.198) (16S rRNA 2'-O-ribose C1402 methyltransferase) (rRNA (cytidine-2'-O-)-methyltransferase RsmI)	rsmI			SUBCELLULAR LOCATION: Cytoplasm {ECO:0000255|HAMAP-Rule:MF_01877}.	8.78951e+06	8.66773e+06	2.21654e+07	18575065		7.08494e+06		24.1469	19.372	22.7563	23.0674	23.0472	24.4018		24.5165	0.395589	-1.41373		0.574108
CAB11813.1	transcriptional regulator for transition state genes	Transition state regulatory protein AbrB	abrB				911872379	7.84372e+08	792343860	1097552765	1275082134	1275454167		30.0316	30.2479	30.2484	29.7643	29.547	29.5616		30.5791	0.00538887	0.551723	+	0.0299697
CAB11814.1	methionyl-tRNA synthetase	Methionine--tRNA ligase (EC 6.1.1.10) (Methionyl-tRNA synthetase) (MetRS)	metS			SUBCELLULAR LOCATION: Cytoplasm.	2.37698e+08	2.59459e+08	2.66303e+08	2.94172e+08	2.84273e+08	2.74767e+08		28.1321	28.0827	28.0336	27.8245	27.9509	27.9885		28.2307	0.0475689	0.16148		0.134124
CAB11815.1	metal-dependent DNase	Uncharacterized metal-dependent hydrolase YabD (EC 3.1.-.-)	yabD				1.79385e+07	2.4078e+07	1.89968e+07	2.56681e+07	5.4254e+07	4.17717e+07		24.6135	25.6932	25.316	24.0966	24.5212	24.1792		26.1393	0.0511752	0.941903		0.14177
CAB11818.1	dimethyladenosine 16S ribosomal RNA transferase	Ribosomal RNA small subunit methyltransferase A (EC 2.1.1.182) (16S rRNA (adenine(1518)-N(6)/adenine(1519)-N(6))-dimethyltransferase) (16S rRNA dimethyladenosine transferase) (16S rRNA dimethylase) (S-adenosylmethionine-6-N', N'-adenosyl(rRNA) dimethyltransferase)	ksgA			SUBCELLULAR LOCATION: Cytoplasm {ECO:0000255|HAMAP-Rule:MF_00607}.	1.43754e+07	1.55841e+07	2.52017e+07	1.44112e+07	1.0258e+07	1.39167e+07		23.7807	23.2902	23.7303	23.7771	23.8936	24.587		25.471	0.177402	-0.485483		0.341418
CAB11819.1	sporulation-specific protease	Sporulation-specific protease YabG (EC 3.4.-.-)	yabG			SUBCELLULAR LOCATION: Forespore outer membrane {ECO:0000269|PubMed:10714992}. Note=Synthesized in the mother cell compartment and assembled on the surface of the forespore.	5.02458e+07	7.80973e+06	4.26773e+06	8.51113e+06	9.22761e+06	1.06228e+07		23.0209	23.1375	23.3407	25.5825	22.8968	22.025		25.5825	0.770746	-0.335093		0.865967
CAB11822.1	4-(cytidine 5'-diphospho)-2-C-methyl-D-erythritol kinase	4-diphosphocytidyl-2-C-methyl-D-erythritol kinase (CMK) (EC 2.7.1.148) (4-(cytidine-5'-diphospho)-2-C-methyl-D-erythritol kinase)	ispE				3.08402e+07	1.50485e+07	1.96289e+07	8.18329e+06	2.41793e+07	1.78077e+07		22.9642	24.5273	24.086	24.8783	23.8431	24.2265		25.0414	0.456528	-0.456797		0.631175
CAB11823.1	transcriptional regulator of the purine biosynthesis operon	Pur operon repressor	purR				1.57828e+07	2.46188e+07	8.35745e+06	4.58417e+06		8.06666e+06		22.1282	19.3168	22.9435	23.9119	24.5533	22.9946		24.9675	0.118251	-2.35705		0.259288
CAB11824.1	aminoacrylate/iminopropionate hydrolase/deaminase	2-iminobutanoate/2-iminopropanoate deaminase (EC 3.5.99.10) (Enamine/imine deaminase)	yabJ			SUBCELLULAR LOCATION: Cytoplasm {ECO:0000305}.	3.42678e+08	364205238	4.10642e+08	5.40014e+08	6.18993e+08	7.51699e+08		29.0084	29.2053	29.4856	28.3523	28.4402	28.6133		29.8697	0.00845576	0.764527	+	0.040968
CAB11825.1	regulator required for spore cortex synthesis (stage V sporulation)	Putative septation protein SpoVG (Stage V sporulation protein G)	spoVG				3097144210	3714507714	3156746333	9.59353e+08	9.0412e+08	6.88633e+08		29.8375	29.7519	29.3592	31.5283	31.7905	31.5558		31.7905	0.000307422	-1.97534	+	0.00501596
CAB11826.1	bifunctional glucosamine-1-phosphate N-acetyltransferase/UDP-N-acetylglucosamine pyrophosphorylase	Bifunctional protein GlmU [Includes: UDP-N-acetylglucosamine pyrophosphorylase (EC 2.7.7.23) (N-acetylglucosamine-1-phosphate uridyltransferase); Glucosamine-1-phosphate N-acetyltransferase (EC 2.3.1.157)]	gcaD			SUBCELLULAR LOCATION: Cytoplasm {ECO:0000255|HAMAP-Rule:MF_01631}.	9.72118e+07	8.95673e+07	7.77892e+07	7.35397e+07	7.43165e+07	6.08012e+07		26.132	26.1472	25.8576	26.5346	26.4165	26.2131		26.6533	0.0615899	-0.342457		0.162894
CAB11827.1	phosphoribosylpyrophosphate synthetase	Ribose-phosphate pyrophosphokinase (RPPK) (EC 2.7.6.1) (5-phospho-D-ribosyl alpha-1-diphosphate) (Phosphoribosyl diphosphate synthase) (Phosphoribosyl pyrophosphate synthase) (P-Rib-PP synthase) (PPRibP synthase) (PRPP synthase) (PRPPase)	prs			SUBCELLULAR LOCATION: Cytoplasm {ECO:0000255|HAMAP-Rule:MF_00583}.	3.90602e+08	4.4967e+08	4.53121e+08	3.19733e+08	2.49676e+08	3.20169e+08		28.2523	27.8955	28.2543	28.5411	28.7443	28.7553		28.8499	0.0167445	-0.546237		0.0643954
CAB11828.1	ribosomal protein Ctc, binding 5S RNA	General stress protein CTC (50S ribosomal protein L25)	ctc				146500218	1.12437e+08	1.12323e+08	4.58575e+08	4.67687e+08	4.44223e+08		28.7726	28.801	28.7267	27.1263	26.7445	26.7431		29.4004	0.00012611	1.89544	+	0.00333141
CAB11829.1	peptidyl-tRNA hydrolase	Peptidyl-tRNA hydrolase (PTH) (EC 3.1.1.29) (Stage V sporulation protein C)	pth			SUBCELLULAR LOCATION: Cytoplasm {ECO:0000255|HAMAP-Rule:MF_00083}.	365085938	382508177	4.6159e+08	3.18379e+08	2.58049e+08	2.39168e+08		28.2462	27.9431	27.8334	28.4437	28.5109	28.782		28.8805	0.023845	-0.57131		0.0835893
CAB11831.1	transcription-repair coupling factor	Transcription-repair-coupling factor (TRCF) (EC 3.6.4.-)	mfd			SUBCELLULAR LOCATION: Cytoplasm {ECO:0000255|HAMAP-Rule:MF_00969}.	1.33473e+07	1.2652e+07	1.17197e+07	2.33464e+06	3.23731e+06	4.88973e+06		21.1548	21.6264	22.2213	23.67	23.5929	23.4824		23.67	0.00363354	-1.9143	+	0.023303
CAB11834.1	putative fusion methylase and nucleotide pyrophosphohydrolase	Uncharacterized protein YabN	yabN				2.67015e+07	2.26702e+07	2.16584e+07	2.8742e+07	2.20462e+07	1.8372e+07		24.7767	24.394	24.131	24.6704	24.4343	24.3684		25.0598	0.797742	-0.0571467		0.880253
CAB11835.1	ribosomal RNA binding protein involved in 50S recycling; heat shock protein	Uncharacterized protein YabO	hslR				6.17046e+08	587276288	2.63198e+08	6.0792e+08	841656366	1398125114		29.1793	29.6487	30.3808	29.2008	29.1295	27.9716		30.3808	0.14153	0.968997		0.293235
CAB11837.1	membrane protein of the forespore	Spore protein YabQ	yabQ	TMD		SUBCELLULAR LOCATION: Forespore outer membrane {ECO:0000269|PubMed:11283287, ECO:0000269|PubMed:15231775}; Multi-pass membrane protein {ECO:0000269|PubMed:11283287, ECO:0000269|PubMed:15231775}.	7.72816e+06	2.59134e+07	8.04316e+06	4.60561e+06	1.9176e+07	1.16048e+07		22.135	24.1928	23.4682	22.8817	24.6272	22.9393		25.2616	0.806573	-0.217413		0.886471
CAB11839.1	putative RNA degradation protein; polyribonucleotide nucleotidyltransferase or phosphorylase	Uncharacterized protein YabR	yabR				2.3798e+07	8.13864e+06	1.83977e+07	8.87209e+06	5.93244e+06	2.1328e+08		23.0808	22.5002	27.6682	24.5043	22.9564	24.133		27.6682	0.761718	0.551827		0.859741
CAB11841.1	conserved hypothetical protein	Uncharacterized protein YabS	yabS					2.26713e+07						19.9413	19.1518	17.9971	20.5274	24.4344	20.0467		25.4946	0.15322	-2.63943		0.309086
CAB11842.2	putative serine/threonine-protein kinase	Probable serine/threonine-protein kinase YabT (EC 2.7.11.1)	yabT				3.19102e+06	3.40165e+06		1.28779e+06	1.38742e+06	1.6896e+07		20.2965	20.404	24.0102	21.6056	21.6978	18.6759		24.0102	0.593727	0.910453		0.739742
CAB11843.1	tRNAile lysidine synthetase	tRNA(Ile)-lysidine synthase (EC 6.3.4.19) (tRNA(Ile)-2-lysyl-cytidine synthase) (tRNA(Ile)-lysidine synthetase)	tilS			SUBCELLULAR LOCATION: Cytoplasm {ECO:0000305}.	1.17618e+06							18.557	18.885	19.7909	20.1657	18.3225	20.7218		20.7574	0.463365	-0.658983		0.638242
CAB11844.1	hypoxanthine-guanine phosphoribosyltransferase	Hypoxanthine-guanine phosphoribosyltransferase (HGPRT) (HGPRTase) (EC 2.4.2.8)	hprT			SUBCELLULAR LOCATION: Cytoplasm.	383085951	3.20407e+08	4.24019e+08	5.64398e+08	6.18289e+08	5.84958e+08		29.0721	29.2037	29.1238	28.5131	28.2553	28.6595		29.5956	0.00612173	0.657213	+	0.0328913
CAB11845.1	cell-division protein and general stress protein (class III heat-shock)	ATP-dependent zinc metalloprotease FtsH (EC 3.4.24.-) (Cell division protease FtsH)	ftsH	TMD		SUBCELLULAR LOCATION: Cell membrane {ECO:0000305|PubMed:10851010}; Multi-pass membrane protein {ECO:0000305|PubMed:10851010}; Cytoplasmic side {ECO:0000305|PubMed:10851010}. Note=Accumulates in the midcell septum during vegetative cell division. At the onset of sporulation appears at positions near the cell poles that may coincide with future division sites. Then, FtsH becomes concentrated at the…	3.29452e+08	3.52689e+08	3.98734e+08	3.003e+08	3.34333e+08	3.09804e+08		28.1618	28.3167	28.2068	28.2955	28.3938	28.5709		28.6408	0.107789	-0.191613		0.242089
CAB11846.2	pantothenate kinase	Type III pantothenate kinase (EC 2.7.1.33) (PanK-III) (Pantothenic acid kinase)	coaX			SUBCELLULAR LOCATION: Cytoplasm {ECO:0000250}.	1.13946e+07	1.312e+07	1.18231e+07	4.79618e+06	5.58373e+06			22.1934	22.4128	18.3008	23.4418	23.6453	23.4951		23.7053	0.128223	-2.55839		0.274904
CAB11847.1	disulfide bond chaperone (heat shock protein HSP33)	33 kDa chaperonin (Heat shock protein 33 homolog) (HSP33)	hslO			SUBCELLULAR LOCATION: Cytoplasm {ECO:0000255|HAMAP-Rule:MF_00117}.	1.88129e+07	2.62314e+07	2.15021e+07	4.06502e+07	4.92817e+07	4.35883e+07		25.2768	25.5545	25.3774	24.1652	24.6448	24.358		26.0817	0.00327229	1.01359	+	0.0218711
CAB11848.1	putative protein secretion PrsA homolog	Putative peptidyl-prolyl cis-trans isomerase YacD (PPIase YacD) (EC 5.2.1.8) (Rotamase YacD)	yacD		SigP		3.86903e+07	4.66705e+07	1.17761e+07	2.62304e+07	2.82981e+07	2.16738e+07		24.6447	24.7542	24.3695	25.2055	25.476	23.4894		25.634	0.842399	-0.13415		0.913628
CAB11849.1	cysteine synthase	Cysteine synthase (CSase) (EC 2.5.1.47) (O-acetylserine (thiol)-lyase) (OAS-TL) (Superoxide-inducible protein 11) (SOI11)	cysK				552275490	5.34568e+08	7.1747e+08	8.51705e+08	8.81365e+08	7.92274e+08		29.6658	29.7152	29.5614	29.0408	28.9938	29.4183		30.1979	0.0248702	0.49647		0.0860952
CAB11850.1	4-amino-4-deoxychorismate synthase (para-aminobenzoate synthase)	Aminodeoxychorismate synthase component 1 (ADC synthase) (ADCS) (EC 2.6.1.85) (4-amino-4-deoxychorismate synthase component 1)	pabB				6.02662e+06	1.05045e+07	8.35445e+06	8.8776e+06	6.95465e+06	4.5066e+06		23.0817	22.7295	22.1036	22.5229	23.3245	22.9941		23.7483	0.449251	-0.308877		0.624226
CAB11851.1	4-amino-4-deoxychorismate synthase; anthranilate synthase (subunit II)	Aminodeoxychorismate/anthranilate synthase component 2 (ADC synthase) (ADCS) (EC 2.6.1.85) (EC 4.1.3.27) (4-amino-4-deoxychorismate synthase component 2) (Aminodeoxychorismate synthase, glutamine amidotransferase component)	pabA						3.46246e+07					19.3936	18.3446	21.164	19.2886	19.1078	25.0453		25.0453	0.514101	-1.51317		0.68516
CAB11853.1	dihydropteroate synthase	Dihydropteroate synthase (DHPS) (EC 2.5.1.15) (Dihydropteroate pyrophosphorylase)	folP					1.93222e+07						19.8016	19.4452	19.7526	19.4224	24.2037	20.8245		24.8422	0.270833	-1.81708		0.447823
CAB11854.1	dihydroneopterin aldolase	Dihydroneopterin aldolase (DHNA) (EC 4.1.2.25) (7,8-dihydroneopterin aldolase)	folB				5.03601e+07			9.27402e+07	7.45517e+07	7.15361e+07		26.4667	26.1517	26.0922	25.5858	18.9194	18.4107		27.5598	0.0852789	5.26489		0.20502
CAB11855.1	7,8-dihydro-6-hydroxymethylpterin pyrophosphokinase	2-amino-4-hydroxy-6-hydroxymethyldihydropteridine pyrophosphokinase (EC 2.7.6.3) (6-hydroxymethyl-7,8-dihydropterin pyrophosphokinase) (PPPK) (7,8-dihydro-6-hydroxymethylpterin-pyrophosphokinase) (HPPK)	folK				4.63612e+07	2.66007e+07	1.92626e+07	3.99918e+07	2.00691e+07	2.83602e+07		25.2532	24.2585	24.7574	25.4664	24.665	24.1993		25.4664	0.967117	-0.0205467		0.984419
CAB11858.1	lysyl-tRNA synthetase	Lysine--tRNA ligase (EC 6.1.1.6) (Lysyl-tRNA synthetase) (LysRS)	lysS			SUBCELLULAR LOCATION: Cytoplasm {ECO:0000250}.	3.38507e+08	220140940	2.94667e+08	2.56372e+08	2.37522e+08	2.31659e+08		27.9337	27.8235	27.7874	28.3346	27.7139	28.1345		28.4681	0.321255	-0.212793		0.499905
CAB11859.1	transcriptional regulator	Transcriptional regulator CtsR (Class three stress gene repressor)	ctsR				7.54264e+07	7.95305e+07	104109421	3.85214e+07	5.38575e+07	4.0962e+07		25.1992	25.6826	25.2878	26.1686	26.245	26.6335		27.0135	0.0097632	-0.959173	+	0.0456096
CAB11860.1	activator of protein kinase McsB	Protein-arginine kinase activator protein	mcsA				1.96474e+07	1.29752e+07	1.13308e+07	3.38451e+07	2.11397e+07	3.20457e+07		25.0125	24.3334	24.9336	24.2278	23.6293	23.4337		27.0687	0.036092	0.99623		0.111388
CAB11861.1	protein tyrosine kinase	Protein-arginine kinase (EC 2.7.14.1)	mcsB			SUBCELLULAR LOCATION: Cytoplasm {ECO:0000305}. Note=Localizes to the cell poles in competent cells, but not in non-competent cells. {ECO:0000269|PubMed:19226326}.	4.86046e+06	7.77846e+06	9.00812e+06	1.10366e+07	1.41712e+07	1.28197e+07		23.3958	23.7565	23.6119	22.2127	22.891	23.1028		25.7504	0.0416313	0.852537		0.122846
CAB11862.1	class III stress response-related ATPase, AAA+ superfamily	Negative regulator of genetic competence ClpC/MecB	clpC				3.89914e+08	3.21354e+08	3.53972e+08	4.35691e+08	4.20406e+08	4.16069e+08		28.6987	28.6472	28.6322	28.5386	28.2596	28.3991		29.3319	0.0349912	0.26032		0.109053
CAB11863.1	DNA repair protein; 6-O-methylguanine-DNA methyltransferase	DNA repair protein RadA (EC 3.6.4.-) (Branch migration protein RadA) (DNA repair protein Sms)	radA				2.00218e+06	1.22296e+06	2.37617e+06					19.1482	20.3079	20.0319	20.9331	20.2219	21.1802		21.4876	0.104005	-0.9491		0.23622
CAB11864.1	diadenylate cyclase; DNA integrity scanning protein; cell cycle checkpoint DNA scanning protein	DNA integrity scanning protein DisA (Cyclic di-AMP synthase) (c-di-AMP synthase) (Diadenylate cyclase) (DAC) (EC 2.7.7.85)	disA			SUBCELLULAR LOCATION: Cytoplasm {ECO:0000269|PubMed:21566650}. Note=Present in a puncate pattern at 1.5 hours after sporulation onset, does not co-localize with c-di-AMP phosphodiesterase GdpP. {ECO:0000269|PubMed:21566650}.	2.94634e+07	1.36367e+07	7.96928e+06	1.40901e+07	1.03244e+07	3.89136e+07		23.7482	23.2995	25.2138	24.8124	23.701	22.926		25.5886	0.748022	0.274023		0.851648
CAB11866.1	2-C-methyl-D-erythritol 4-phosphate cytidylyltransferase, nonmevalonate isoprenoid pathway	2-C-methyl-D-erythritol 4-phosphate cytidylyltransferase (EC 2.7.7.60) (4-diphosphocytidyl-2C-methyl-D-erythritol synthase) (MEP cytidylyltransferase) (MCT)	ispD				5.56772e+06							19.1269	18.6442	19.9998	22.4087	19.511	19.8311		23.1402	0.255037	-1.32659		0.430363
CAB11867.1	2-C-methyl-D-erythritol-2,4-cyclodiphosphate synthase	2-C-methyl-D-erythritol 2,4-cyclodiphosphate synthase (MECDP-synthase) (MECPP-synthase) (MECPS) (EC 4.6.1.12)	ispF				2.4989e+07	2.46227e+07	2.74236e+07	1.62637e+07	2.0525e+07	4.72963e+07		23.9551	24.2909	25.4952	24.5748	24.5535	24.7089		26.1996	0.949027	-0.03198		0.970904
CAB11868.1	glutamyl-tRNA synthetase	Glutamate--tRNA ligase (EC 6.1.1.17) (Glutamyl-tRNA synthetase) (GluRS)	gltX			SUBCELLULAR LOCATION: Cytoplasm {ECO:0000255|HAMAP-Rule:MF_00022}.	2.29751e+08	1.41771e+08	2.31903e+08	2.41313e+08	2.34757e+08	3.22609e+08		27.8463	27.8066	28.2652	27.7755	27.079	27.7889		28.502	0.199248	0.4249		0.369057
CAB11870.1	cysteinyl-tRNA synthetase	Cysteine--tRNA ligase (EC 6.1.1.16) (Cysteinyl-tRNA synthetase) (CysRS)	cysS			SUBCELLULAR LOCATION: Cytoplasm.	7.00645e+07	7.18671e+07	8.64381e+07	7.72762e+07	5.93717e+07	6.91907e+07		26.2035	25.8233	26.0441	26.0622	26.0988	26.3652		26.4235	0.356801	-0.151767		0.534238
CAB11871.1	ribonuclease for 23S RNA maturation	Mini-ribonuclease 3 (Mini-3) (Mini-RNase 3) (EC 3.1.26.-) (Mini-RNase III) (Mini-III)	mrnC			SUBCELLULAR LOCATION: Cytoplasm {ECO:0000250}.	1.93216e+07	1.79674e+08	1.87339e+08	1.62337e+08	1.28029e+08	2.12394e+07		27.2744	26.9319	24.3402	24.2037	27.4208	27.4811		27.7192	0.902252	-0.18635		0.948861
CAB11872.1	23S rRNA methyltransferase	Putative TrmH family tRNA/rRNA methyltransferase YacO (EC 2.1.1.-)	rlmB				4.2763e+07	5.40671e+07	5.37025e+07	4.41512e+07	3.80137e+07	4.20845e+07		25.3959	25.18	25.3268	25.3499	25.6883	25.6785		26.3092	0.101674	-0.27128		0.231874
CAB11873.1	putative ribonuclease with PIN and NYN domains	Uncharacterized protein YacP	yacP				5.95461e+07	7.14838e+07	7.64242e+07	111210719	1.139e+08	1.24905e+08		26.7287	26.7632	26.8962	25.8275	26.0911	26.1875		27.6792	0.00308519	0.76067	+	0.021261
CAB11874.1	RNA polymerase sigma-30 factor (sigma(H))	RNA polymerase sigma-H factor (Sigma-30) (Stage 0 sporulation protein H)	sigH				3.05814e+07	4.68314e+07	5.21386e+07	43370446	3.09043e+07	2.01496e+07		25.3702	24.8813	24.2643	24.8662	25.481	25.6359		25.8234	0.285475	-0.48907		0.46037
CAB11877.1	transcription antitermination factor	Transcription termination/antitermination protein NusG	nusG				1.2157e+08	1.37598e+08	143418854	9.1483e+07	1.12207e+08	8.72493e+07		26.447	26.7416	26.3786	26.8572	27.0359	27.0957		28.3404	0.0231913	-0.473843		0.0816849
CAB11878.2	ribosomal protein L11 (BL11)	50S ribosomal protein L11 (BL11)	rplK				4298036855	3582917620	3897823468	2532323033	2278873921	2170171139		31.2378	31.0857	31.0152	32.001	31.7385	31.86		32.001	0.0016826	-0.753633	+	0.0136765
CAB11879.2	ribosomal protein L1 (BL1)	50S ribosomal protein L1 (BL1)	rplA				3672887308	3211660247	3449339484	1638476281	1770904862	1661367517		30.6097	30.7218	30.6297	31.7743	31.5807	31.6837		31.7743	9.84e-05	-1.02578	+	0.00311975
CAB11880.2	ribosomal protein L10 (BL5)	50S ribosomal protein L10 (BL5) (Cold acclimatization protein) (CAP) (Vegetative protein 300) (VEG300)	rplJ				2853794052	2572824214	1629689821	9.20111e+08	9.81204e+08	1449071824		29.7772	29.87	30.4325	31.4102	31.2607	30.6019		31.4102	0.0297202	-1.0644		0.097558
CAB11881.1	ribosomal protein L12 (BL9)	50S ribosomal protein L7/L12 (BL9) (Vegetative protein 341) (VEG341)	rplL				11867215611	12771005074	13674726030	9467255848	9168727295	9055600149		33.1403	33.0941	33.0762	33.4663	33.5722	33.6708		33.7712	0.00168121	-0.466223	+	0.0137154
CAB11882.1	ribosomal RNA methyltransferase	Uncharacterized protein YbxB (ORF23) (P23)	ybxB				8.06267e+07	6.17775e+07	5.47701e+07	2.7229e+07	4.58017e+07	4.81117e+07		24.6986	25.4489	25.5199	26.2647	25.8806	25.7069		27.3083	0.0786702	-0.728267		0.193321
CAB11883.2	RNA polymerase (beta subunit)	DNA-directed RNA polymerase subunit beta (RNAP subunit beta) (EC 2.7.7.6) (RNA polymerase subunit beta) (Transcriptase subunit beta)	rpoB				4.93322e+08	450948022	440552037	3.40305e+08	3.07839e+08	4.1218e+08		28.3422	28.1976	28.6187	28.8779	28.7484	28.7147		29.0279	0.0415595	-0.394177		0.122797
CAB11884.2	RNA polymerase (beta' subunit)	DNA-directed RNA polymerase subunit beta' (RNAP subunit beta') (EC 2.7.7.6) (RNA polymerase subunit beta') (Transcriptase subunit beta')	rpoC				6.25334e+08	5.89749e+08	6.06108e+08	4.06082e+08	4.02169e+08	3.61578e+08		28.5972	28.5832	28.4297	29.2201	29.1355	29.175		29.3535	0.000407907	-0.64014	+	0.00580221
CAB11886.2	ribosomal protein S12 (BS12)	30S ribosomal protein S12 (BS12)	rpsL				1.39896e+08	2.40599e+08	151969325	4.19341e+08	4.26824e+08	5.45407e+08		28.6436	28.6691	29.0228	27.0598	27.8421	27.1792		29.0228	0.00648505	1.41812	+	0.0341003
CAB11887.2	ribosomal protein S7 (BS7)	30S ribosomal protein S7 (BS7)	rpsG				4131649446	3091686978	4791609599	2286568823	2650935942	2497172174		31.0905	31.3039	31.2176	31.9441	31.5257	32.1579		32.2345	0.026457	-0.67188		0.0896308
CAB11888.2	elongation factor G	Elongation factor G (EF-G) (Vegetative protein 19) (VEG19)	fusA			SUBCELLULAR LOCATION: Cytoplasm {ECO:0000250}.	1879366304	1895140096	2056483107	1710283142	1625989970	1472589598		30.6716	30.5987	30.4557	30.8076	30.8197	30.9375		30.9512	0.0209959	-0.279607		0.0760031
CAB11889.1	elongation factor Tu	Elongation factor Tu (EF-Tu) (P-40)	tufA			SUBCELLULAR LOCATION: Cytoplasm.	8094114623	7762185821	7993341863	6765597581	6945061434	5999503749		32.6556	32.6933	32.4822	32.9142	32.8538	32.8961		33.052	0.0146306	-0.277697		0.0590279
CAB11891.1	ribosomal protein S10 (BS13)	30S ribosomal protein S10 (BS13)	rpsJ				3166857729	2689892931	2361370906	2066071542	1902620778	1754502281		30.9442	30.8253	30.7084	31.5604	31.3249	31.137		31.5604	0.0213297	-0.514767		0.0769602
CAB11892.1	ribosomal protein L3 (BL3)	50S ribosomal protein L3 (BL3)	rplC				1013429515	1147900144	1630252286	8.09491e+08	8.68792e+08	750317464		29.5924	29.6944	29.4829	29.9166	30.0964	30.6025		30.6025	0.0453815	-0.615197		0.130274
CAB11893.1	ribosomal protein L4	50S ribosomal protein L4	rplD				5.23184e+08	6.83215e+08	8.3032e+08	6.55893e+08	5.56476e+08	6.48223e+08		29.2889	29.0517	29.2719	28.9627	29.3478	29.6291		30.2801	0.62739	-0.109013		0.765775
CAB11894.2	ribosomal protein L23	50S ribosomal protein L23	rplW				7.88986e+08	6.8404e+08	1213498952	7.16189e+08	5.88522e+08	1044569805		29.4158	29.1325	29.9603	29.5554	29.3495	30.1765		30.6699	0.611898	-0.19097		0.753497
CAB11895.2	ribosomal protein L2 (BL2)	50S ribosomal protein L2 (BL2)	rplB				1099601763	1155046868	1038087872	448992597	530366304	5.43094e+08		28.7421	28.9824	29.0166	30.0343	30.1053	29.9513		30.2759	0.000327307	-1.11658	+	0.00518782
CAB11896.1	ribosomal protein S19 (BS19)	30S ribosomal protein S19 (BS19)	rpsS				1022754623	1738454868	1465265416	8.94399e+08	9.604e+08	1237944280		29.7363	29.8391	30.2053	29.9298	30.6952	30.4485		30.7741	0.181435	-0.430927		0.344992
CAB11897.1	ribosomal protein L22 (BL17)	50S ribosomal protein L22	rplV				7.49759e+08	9.81527e+08	1487118006	9.40344e+08	9.25085e+08	9.1351e+08		29.8086	29.785	29.7669	29.4819	29.8705	30.4699		31.0236	0.620958	-0.1539		0.760434
CAB11898.2	ribosomal protein S3 (BS3)	30S ribosomal protein S3 (BS3) (BS2)	rpsC				2159154666	1888912477	2266706768	1437749426	1494693221	1272298829		30.4212	30.4772	30.2448	31.0078	30.8149	31.078		31.2579	0.00511161	-0.58584	+	0.0291585
CAB11899.1	ribosomal protein L16	50S ribosomal protein L16	rplP				1.69921e+08	2.65857e+08	2.96936e+08	2.3218e+08	2.52114e+08	2.53018e+08		27.7907	27.9095	27.9147	27.3403	27.9861	28.1456		29.069	0.857894	0.04763		0.923662
CAB11900.1	ribosomal protein L29	50S ribosomal protein L29	rpmC				4846077649	4651823101	4069358766	3229244215	3416896706	2704324653		31.5886	31.67	31.3326	32.1742	32.1151	31.9221		32.3135	0.0131235	-0.540087		0.0549456
CAB11901.1	ribosomal protein S17 (BS16)	30S ribosomal protein S17 (BS16)	rpsQ				6.88361e+08	5.64544e+08	5.74117e+08	420954567	2.91648e+08	3.40148e+08		28.6491	28.1197	28.3416	29.3586	29.0725	29.0968		29.6477	0.0107534	-0.805843	+	0.0483033
CAB11902.1	ribosomal protein L14	50S ribosomal protein L14	rplNA				2504082094	2779451329	3543341458	1858333443	1524398570	1881261952		30.7914	30.5056	30.809	31.2216	31.3722	31.7225		31.8272	0.0143861	-0.736747		0.0583597
CAB11903.1	ribosomal protein L24 (BL23)	50S ribosomal protein L24 (12 kDa DNA-binding protein) (BL23) (HPB12)	rplX			SUBCELLULAR LOCATION: Cytoplasm {ECO:0000269|PubMed:11278078}. Cytoplasm, nucleoid {ECO:0000269|PubMed:11278078}. Note=Is located predominantly at the nucleoid poles during exponential phase, while in stationary phase the protein is more evenly distributed in the whole cell.	2.24528e+08		4.11139e+08	7.9494e+08	8.15629e+08	6.76433e+08		29.5663	29.6033	29.3334	27.7423	19.3589	28.6151		29.6818	0.222263	4.26224		0.394561
CAB11904.1	ribosomal protein L5 (BL6)	50S ribosomal protein L5 (BL6)	rplE				4800141550	5090508277	5097986245	2767366158	2585718837	2789994660		31.3659	31.2679	31.3776	32.1604	32.2452	32.2473		32.2893	4.03e-05	-0.88049	+	0.00241839
CAB11905.1	ribosomal protein S14	30S ribosomal protein S14 (30S ribosomal protein S14 type Z) (30S ribosomal protein S14-1) (BS-A)	rpsNA					3.58712e+06	6.40947e+07					18.8547	19.8063	18.6782	20.5408	21.7744	25.9337		26.263	0.0948045	-3.63655		0.221443
CAB11906.2	ribosomal protein S8 (BS8)	30S ribosomal protein S8 (BS8)	rpsH				3857150250	4540408378	3653683996	2331599715	1890620586	2114584433		31.1187	30.8162	30.9777	31.8449	32.0802	31.7667		32.3457	0.00196203	-0.926383	+	0.0149613
CAB11907.1	ribosomal protein L6 (BL8)	50S ribosomal protein L6 (BL10)	rplF				1684973625	1655860294	2028069972	1072680140	1125220820	1302330184		29.9986	30.0676	30.2784	30.6501	30.6249	30.9175		31.1562	0.0080848	-0.615963	+	0.039603
CAB11908.2	ribosomal protein L18	50S ribosomal protein L18 (BL16)	rplR				1705329499	1437148065	2098503756	1661257175	1217054403	879852663		30.6296	30.1807	29.7127	30.6674	30.4206	30.9667		31.6537	0.172996	-0.510533		0.337328
CAB11909.1	ribosomal protein S5	30S ribosomal protein S5 (BS5)	rpsE				3518083189	3358100635	3580696743	1639114369	1558903295	1580783899		30.6103	30.5379	30.558	31.7121	31.645	31.7376		31.7376	5.52e-06	-1.12953	+	0.000766157
CAB11910.1	ribosomal protein L30 (BL27)	50S ribosomal protein L30 (BL27)	rpmD				3.2873e+08	7.56751e+08	8.54915e+07	1.43056e+08	2.3095e+08	2.78125e+08		27.092	27.783	28.0512	28.2923	29.4952	26.3493		30.4149	0.695814	-0.403557		0.816506
CAB11911.1	ribosomal protein L15	50S ribosomal protein L15	rplO				2.82816e+08	376304969	4.19163e+08	2.22704e+08	3.03605e+08	2.32718e+08		27.7306	28.1776	27.794	28.0753	28.4873	28.6429		28.6671	0.0845063	-0.501127		0.20427
CAB11912.1	preprotein translocase subunit	Protein translocase subunit SecY	secY	TMD		SUBCELLULAR LOCATION: Cell membrane; Multi-pass membrane protein.	9.72759e+07	1.01131e+08	1.14246e+08	68907031	53054229	4.80954e+07		26.0382	25.661	25.5194	26.5356	26.5917	26.7676		27.0084	0.00628843	-0.892097	+	0.0333828
CAB11913.1	adenylate kinase	Adenylate kinase (AK) (EC 2.7.4.3) (ATP-AMP transphosphorylase) (ATP:AMP phosphotransferase) (Adenylate monophosphate kinase) (Superoxide-inducible protein 16) (SOI16)	adk			SUBCELLULAR LOCATION: Cytoplasm.	8.08822e+08	1026209842	876750600	9.04081e+08	8.94519e+08	8.12608e+08		29.7519	29.7365	29.598	29.5912	29.9347	29.7076		30.1041	0.684338	-0.04904		0.812056
CAB11914.1	methionine aminopeptidase	Methionine aminopeptidase 1 (MAP 1) (MetAP 1) (EC 3.4.11.18) (Peptidase M)	mapA			SUBCELLULAR LOCATION: Cytoplasm {ECO:0000269|PubMed:16207374}.	4.30176e+07	5.5932e+07	5.3074e+07	4.1341e+07	5.56664e+07	4.89636e+07		25.3011	25.7303	25.5452	25.3584	25.7372	25.6615		26.1928	0.740992	-0.0601733		0.846685
CAB11915.1	initiation factor IF-I	Translation initiation factor IF-1	infA			SUBCELLULAR LOCATION: Cytoplasm {ECO:0000255|HAMAP-Rule:MF_00075}.	4.76311e+08	5.89487e+08	7.76893e+08	6.04576e+08	7.00712e+08	7.0168e+08		29.1714	29.3842	29.3862	28.8273	29.1349	29.5331		29.7568	0.529414	0.148823		0.695541
CAB11916.1	ribosomal protein L36 (ribosomal protein B)	50S ribosomal protein L36 (BL38) (Ribosomal protein B) (Ribosomal protein II)	rpmJ				1.83571e+08	298203929	8.1882e+07	4.62856e+08	5.78817e+08	149067593		28.786	29.1085	27.1514	27.4518	28.1517	26.287		30.2384	0.265962	1.0518		0.442405
CAB11917.2	ribosomal protein S13	30S ribosomal protein S13 (BS14)	rpsM				2687829287	2736232261	3026564977	1879862719	1831652065	1961229128		30.808	30.7705	30.8691	31.3238	31.3495	31.495		31.5055	0.000693313	-0.57359	+	0.00788955
CAB11918.1	ribosomal protein S11 (BS11)	30S ribosomal protein S11 (BS11)	rpsK				4.49546e+08	5.07178e+08	6.03324e+08	9.24489e+08	9.56492e+08	1331368409		29.7841	29.8332	30.3103	28.7439	28.9179	29.1684		30.3103	0.00770867	1.03245	+	0.038526
CAB11919.1	RNA polymerase (alpha subunit)	DNA-directed RNA polymerase subunit alpha (RNAP subunit alpha) (EC 2.7.7.6) (RNA polymerase subunit alpha) (Transcriptase subunit alpha)	rpoA				1385883392	1330243737	1122173060	1032069444	1070148539	9.59759e+08		29.9429	29.9952	29.8381	30.3682	30.309	30.0636		30.3682	0.0365427	-0.321567		0.112466
CAB11920.1	ribosomal protein L17 (BL15)	50S ribosomal protein L17 (BL15) (BL21)	rplQ				1920069336	1681545057	1882404463	1146134944	1032431765	9.51196e+08		30.0941	29.9434	29.8252	30.8385	30.6471	30.8099		30.9693	0.00116527	-0.81096	+	0.0109565
CAB11921.2	energizing coupling factor of ABC influx transporter (ATP-binding protein)	Energy-coupling factor transporter ATP-binding protein EcfA1 (ECF transporter A component EcfA) (EC 3.6.3.-)	ecfA			SUBCELLULAR LOCATION: Cell membrane {ECO:0000255|HAMAP-Rule:MF_01710}; Peripheral membrane protein {ECO:0000255|HAMAP-Rule:MF_01710}.	3.3022e+06	5.23833e+06	6.5003e+06	1.81209e+06	6.61175e+06			20.7892	22.6566	19.8772	21.655	22.3207	22.6321		23.7142	0.275364	-1.09491		0.450614
CAB11922.1	energizing coupling factor of ABC influx transporter (ATP-binding protein)	Energy-coupling factor transporter ATP-binding protein EcfA2 (ECF transporter A component EcfA2) (EC 3.6.3.-) (ECF transporter A component EcfA')	ecfAB			SUBCELLULAR LOCATION: Cell membrane {ECO:0000255|HAMAP-Rule:MF_01710}; Peripheral membrane protein {ECO:0000255|HAMAP-Rule:MF_01710}.	1.10202e+07		1.29842e+07					19.7806	19.6665	19.9694	23.3936	18.8645	23.6303		23.9793	0.237176	-2.1573		0.409567
CAB11923.2	component of the influx ECF transporters	Energy-coupling factor transporter transmembrane protein EcfT (ECF transporter T component EcfT)	ecfT	TMD		SUBCELLULAR LOCATION: Cell membrane {ECO:0000305}; Multi-pass membrane protein {ECO:0000305}.			7.41806e+06	1.97527e+07	1.12784e+08			24.2355	26.749	19.5458	19.4555	18.9193	22.8226		26.749	0.27113	3.11098		0.44665
CAB11925.2	ribosomal protein L13	50S ribosomal protein L13	rplM				3048809685	3129506200	2794036615	1750964931	1701954348	1939278272		30.7055	30.6645	30.8529	31.5056	31.5433	31.3797		31.5848	0.000626157	-0.735223	+	0.00739065
CAB11926.1	ribosomal protein S9	30S ribosomal protein S9 (BS10)	rpsI				1059034167	1124936114	1283506974	1032175055	846495798	8.45272e+08		29.943	29.6569	29.6548	29.9801	30.0672	30.2574		30.3194	0.0499048	-0.349977		0.138597
CAB11927.2	putative methyltransferase	Uncharacterized methyltransferase YbaJ	ybaJ				2.68009e+07	4.53597e+07	4.44376e+07	3.23479e+06	4.87275e+06	1.02197e+07		21.6252	22.2163	23.2848	24.6758	25.4349	25.4053		25.9697	0.00685161	-2.79653	+	0.0353575
CAB11928.1	putative alkylated deoxynucleotide triphosphohydrolase	Uncharacterized protein YbaK	ybaK				1.62332e+08	1.06971e+08	1.58599e+08	1.59906e+08	6.10757e+07	1.9287e+08		27.2526	25.8641	27.5231	27.2744	26.6726	27.2408		28.2905	0.756337	-0.18268		0.856282
CAB11930.1	Mrp family regulator	Iron-sulfur cluster carrier protein	salA				1.08392e+08	1.16593e+08	7.29758e+07	8.97689e+07	9.65449e+07	1.03456e+08		26.4197	26.5247	26.6244	26.6917	26.7969	26.1209		27.3518	0.953445	-0.01355		0.974077
CAB11933.1	polysaccharide deacetylase involved in sporulation	Probable polysaccharide deacetylase PdaB (EC 3.-.-.-)	ybaN		SigP	SUBCELLULAR LOCATION: Forespore. Note=Produced in the mother cell compartment and transported into the forespore.					3.08582e+06			19.2709	21.5572	19.224	19	19.087	19.8479		26.5725	0.435737	0.70579		0.610803
CAB11939.1	iron hydroxamate-binding lipoprotein	Iron-uptake system-binding protein	feuA		SigP	SUBCELLULAR LOCATION: Cell membrane {ECO:0000305|PubMed:16672620}; Lipid-anchor {ECO:0000305|PubMed:16672620}. Cytoplasm {ECO:0000269|PubMed:16672620}.	2.27117e+08	2.20459e+08	2.34732e+08	3.93057e+08	3.0067e+08	5.63254e+08		28.5502	28.1636	29.0692	27.7589	27.7159	27.8064		29.6598	0.0340887	0.833917		0.108061
CAB11945.1	putative transcriptional regulator	Uncharacterized HTH-type transcriptional regulator YbbH	ybbH				8.27093e+06	3.4692e+07	1.12482e+07	1.86147e+07		2.86623e+07		24.1499	19.2489	24.7726	22.9796	25.0481	23.4232		25.4987	0.587618	-1.09315		0.73502
CAB11946.1	D-lactyl ether N-acetylmuramic-6-phosphate acid etherase	N-acetylmuramic acid 6-phosphate etherase (MurNAc-6-P etherase) (EC 4.2.1.126) (N-acetylmuramic acid 6-phosphate hydrolase) (N-acetylmuramic acid 6-phosphate lyase)	murQ				3.04076e+07	2.15023e+07	1.22229e+07	1.6746e+07	4.72785e+07	2.30388e+07		23.9973	25.4947	24.4576	24.8579	24.358	23.5431		25.8694	0.535136	0.396847		0.69851
CAB11949.1	RNA polymerase ECF(extracytoplasmic function)-type sigma factor W	ECF RNA polymerase sigma factor SigW (ECF sigma factor SigW) (Alternative RNA polymerase sigma factor SigW) (RNA polymerase sigma-W factor) (Sigma-W factor)	sigW				4.63594e+07	4.51481e+07	1.15277e+07					20.1153	18.9442	18.8296	25.4664	25.4282	23.4586		25.4664	0.00214983	-5.48802	+	0.0157962
CAB11950.1	anti-sigma(W) factor	Anti-sigma-W factor RsiW (Regulator of SigW) (Sigma-W anti-sigma factor RsiW)	rsiW	TMD		SUBCELLULAR LOCATION: Cell membrane {ECO:0000305|PubMed:16899079}; Single-pass membrane protein {ECO:0000269|PubMed:16899079}. Note=Site-2 clipped RsiW is released from the membrane to the cytoplasm (PubMed:16899079). {ECO:0000269|PubMed:16899079}.	1.67772e+07	1.60424e+07	1.00323e+08	3.62202e+07	2.53323e+07	4.12621e+07		25.1103	24.5945	25.2983	24	23.9354	26.5801		26.5801	0.864875	0.162543		0.926682
CAB11952.2	conserved hypothetical protein	CdaA regulatory protein CdaR (YbbR-like domain-containing protein YbbR) (c-di-AMP synthase A regulator)	ybbR	TMD		SUBCELLULAR LOCATION: Cell membrane {ECO:0000255}; Single-pass membrane protein {ECO:0000255}.	4.60006e+06	6.01111e+06	1.39117e+06	1.78982e+07	3.67072e+07	1.82711e+07		24.0933	25.1296	24.1231	22.1332	22.5192	20.4079		25.7394	0.0196402	2.76188		0.072636
CAB11953.1	phosphoglucosamine mutase	Phosphoglucosamine mutase (EC 5.4.2.10)	glmM				1.94347e+08	1.78458e+08	2.18894e+08	3.92078e+08	3.65584e+08	3.36774e+08		28.5466	28.4456	28.3272	27.5341	27.411	27.7057		28.737	0.00111876	0.88956	+	0.0106546
CAB11954.1	L-glutamine-D-fructose-6-phosphate amidotransferase	Glutamine--fructose-6-phosphate aminotransferase [isomerizing] (EC 2.6.1.16) (D-fructose-6-phosphate amidotransferase) (GFAT) (Glucosamine-6-phosphate synthase) (Hexosephosphate aminotransferase) (L-glutamine--D-fructose-6-phosphate amidotransferase)	glmS			SUBCELLULAR LOCATION: Cytoplasm {ECO:0000255|HAMAP-Rule:MF_00164}.	1.01834e+08	1.17504e+08	8.24074e+07	4.69902e+07	4.94181e+07	4.26529e+07		25.4859	25.5585	25.3461	26.6016	26.8081	26.2963		26.8081	0.00237028	-1.10517	+	0.0171884
CAB11956.1	DNA-3-methyladenine glycosylase	DNA-3-methyladenine glycosylase (EC 3.2.2.21) (3-methyladenine-DNA glycosidase)	alkA				2.47705e+07	2.45507e+07			4.15572e+06	1.30872e+06		19.1295	21.9867	20.3197	24.5621	24.5493	18.6656		26.4544	0.377409	-2.11371		0.553517
CAB11957.1	methylphosphotriester-DNA alkyltransferase and transcriptional regulator (AraC/XylS family)	Bifunctional transcriptional activator/DNA repair enzyme AdaA (Methylphosphotriester-DNA methyltransferase) (Methylphosphotriester-DNA--protein-cysteine S-methyltransferase) (EC 2.1.1.n11)	adaA							6.19601e+06		7.70552e+06		22.5629	18.1505	22.8775	19.1376	19.073	18.3609		24.0863	0.204745	2.33977		0.3761
CAB11958.1	O6-methylguanine-DNA methyltransferase	Methylated-DNA--protein-cysteine methyltransferase, inducible (EC 2.1.1.63) (O-6-methylguanine-DNA alkyltransferase) (O6-methylguanine-DNA methyltransferase) (MGMT)	adaB				1.29271e+07	2.96913e+07	1.51859e+07	2.62613e+07	17425626			24.6464	24.0547	19.7403	23.6239	24.8235	23.8562		24.8235	0.46334	-1.2874		0.638603
CAB11960.2	conserved hypothetical protein	UPF0753 protein YbcC	ybcC							4.54582e+06	4.18308e+06	4.79161e+06		22.1161	21.9961	22.1921	18.8098	19.8787	19.0173		22.1921	0.000991804	2.8662	+	0.00978139
CAB11962.1	putative carbonic anhydrase	Putative carbonic anhydrase-like protein YbcF	ybcF									5.36416e+07		18.0225	19.7466	25.6769	19.0965	21.4704	20.8647		25.6769	0.795595	0.671443		0.879196
CAB11963.1	hypothetical protein BSU01870	Uncharacterized protein YbcH	ybcH					5.29109e+06			1.37039e+07	1.07719e+07		20.4748	23.7081	23.3608	20.3099	22.3351	18.7585		25.9937	0.23275	2.04675		0.407633
CAB11964.1	conserved hypothetical protein	Uncharacterized protein YbcI	ybcI						8.52643e+06	2.31819e+08	2.11186e+08	1.24577e+08		27.7884	27.6539	26.8925	19.6057	20.1751	23.0235		27.7884	0.00399356	6.51019	+	0.0245477
CAB11984.1	sporulation killing factor A	Sporulation killing factor (SKF) (Sporulation-killing factor SkfA)	skfA			SUBCELLULAR LOCATION: Secreted {ECO:0000269|PubMed:20805502}. Note=Probably secreted by the ABC transporter SkfEF. {ECO:0000305}.		1.62521e+08	3.8195e+08					19.4794	19.8992	20.0425	19.4762	27.2761	28.5088		29.6741	0.135805	-5.27997		0.284831
CAB11985.2	synthesis of sporulation killing factor A	Sporulation killing factor maturation protein SkfB (EC 1.21.98.-)	skfB			SUBCELLULAR LOCATION: Cytoplasm {ECO:0000305|PubMed:23282011}.	1.85007e+07	1.42104e+07	3.53014e+06					19.4834	20.3909	18.2292	24.1411	23.7604	21.7513		24.2557	0.016597	-3.84976		0.0640499
CAB11989.1	sporulation killing factor biosynthesis and export; ABC transporter (binding protein)	SkfA peptide export ATP-binding protein SkfE (EC 3.6.3.25)	skfE			SUBCELLULAR LOCATION: Cell membrane {ECO:0000250}; Peripheral membrane protein {ECO:0000250}.		5.56437e+07	3.18836e+07		1.04823e+08	7.37091e+07		19.5169	26.6434	26.1353	18.6588	25.7297	24.9263		26.6434	0.771954	0.993607		0.866447
CAB11991.2	sporulation killing factor biosynthesis and export	Uncharacterized protein SkfG	skfG				2.9007e+07	2.95431e+07	4.51639e+07					18.8252	18.645	18.6842	24.7899	24.8163	25.4287		25.904	8.22e-06	-6.2935	+	0.000959636
CAB11999.1	putative phage protein	Uncharacterized protein YbdO	ybdO				4.67504e+06		5.34782e+06					18.6477	20.108	19.9293	22.1565	19.4121	22.3505		22.6949	0.173324	-1.74471		0.337374
CAB12005.1	conserved hypothetical protein	Uncharacterized protein YbyB	ybyB		SigP			1.3064e+07						19.5545	19.5084	18.799	19.308	23.6391	18.8654		24.4003	0.441327	-1.31687		0.615527
CAB12006.2	putative H+/amino acid transporter	Probable amino acid-proton symporter YbeC	ybeC	TMD		SUBCELLULAR LOCATION: Cell membrane {ECO:0000305}; Multi-pass membrane protein {ECO:0000305}.			1.97123e+07	4.87808e+07	6.20457e+07	4.32689e+07		25.5398	25.8868	25.3668	19.6707	19.6088	24.2326		25.9684	0.0451377	4.4271		0.129742
CAB12012.2	hypothetical protein BSU02180	Uncharacterized protein YbfE	ybfE	TMD		SUBCELLULAR LOCATION: Cell membrane {ECO:0000305}; Multi-pass membrane protein {ECO:0000305}.	9.62495e+07	9.91099e+07	1.23091e+08	1.22182e+08	1.56221e+08	144820756		26.8645	27.219	27.1097	26.5203	26.5625	26.8752		27.8753	0.0549418	0.411733		0.149958
CAB12013.1	conserved hypothetical protein	Uncharacterized protein YbfF	ybfF	TMD		SUBCELLULAR LOCATION: Cell membrane {ECO:0000305}; Multi-pass membrane protein {ECO:0000305}.	2.14886e+07	3.75966e+06	2.62366e+07					18.7597	19.3181	21.5316	24.3571	21.8422	24.6451		24.6451	0.0380728	-3.74497		0.115415
CAB12014.1	putative pepdidoglycan binding protein	Uncharacterized protein YbfG	ybfG	TMD		SUBCELLULAR LOCATION: Cell membrane {ECO:0000305}; Multi-pass membrane protein {ECO:0000305}.	2.53118e+07	2.83945e+07	2.99146e+07	1.71326e+07	2.98679e+07	3.05791e+07		24.0302	24.8321	24.866	24.5933	24.7591	24.8344		25.594	0.617001	-0.1528		0.757259
CAB12017.1	phosphoribosylglycinamide formyltransferase 2	Formate-dependent phosphoribosylglycinamide formyltransferase (5'-phosphoribosylglycinamide transformylase 2) (Formate-dependent GAR transformylase) (EC 2.1.2.-) (GAR transformylase 2) (GART 2) (Non-folate glycinamide ribonucleotide transformylase) (Phosphoribosylglycinamide formyltransferase 2)	purT				6.39965e+07	8.1956e+07	9.17506e+07	7.68564e+07	9.80024e+07	8.04632e+07		26.1957	26.5463	26.2618	25.9315	26.2884	26.4512		26.5496	0.585803	0.110917		0.73399
CAB12019.1	putative lipoprotein	Uncharacterized protein YbfJ	ybfJ								1.82576e+07	1.34965e+07		20.3694	24.122	23.6861	20.0684	19.7886	18.7469		26.7584	0.0632786	3.19122		0.165584
CAB12020.1	carboxylesterase NP	Carboxylesterase YbfK (EC 3.1.1.1)	ybfK			SUBCELLULAR LOCATION: Cytoplasm {ECO:0000305}.	8.35813e+07	2.22959e+07	5.50079e+07	3.52189e+07	6.68317e+07	2.54637e+07		25.0698	25.994	24.6019	26.3167	24.4103	25.7131		27.0525	0.729393	-0.258087		0.841665
CAB12023.1	phosphatidylserine decarboxylase; 32 kDa precursor processed into a 29 kDa protein	Phosphatidylserine decarboxylase proenzyme (EC 4.1.1.65) [Cleaved into: Phosphatidylserine decarboxylase alpha chain; Phosphatidylserine decarboxylase beta chain]	psd			SUBCELLULAR LOCATION: Cell membrane {ECO:0000255|HAMAP-Rule:MF_00662, ECO:0000269|PubMed:15743965}; Peripheral membrane protein {ECO:0000255|HAMAP-Rule:MF_00662}. Note=Localized in the septal membrane. {ECO:0000269|PubMed:15743965}.			3.8185e+06					18.6979	19.312	19.9859	19.0258	19.6182	21.8646		22.9245	0.423814	-0.837567		0.600155
CAB12027.1	putative enzyme with rhodanese domain	UPF0176 protein YbfQ	ybfQ				1.04732e+08	1.03399e+08	1.19267e+08	5.83426e+07	6.55261e+07	4.80875e+07		25.798	25.9656	25.5192	26.6421	26.6236	26.8296		27.3029	0.00301377	-0.937533	+	0.02103
CAB12029.1	phosphotransferase system (PTS) glucosamine-specific enzyme IICBA component	Putative PTS system glucosamine-specific EIICBA component [Includes: Glucosamine permease IIC component (PTS system glucosamine-specific EIIC component); Glucosamine-specific phosphotransferase enzyme IIB component (EC 2.7.1.193) (PTS system glucosamine-specific EIIB component); Glucosamine-specific phosphotransferase enzyme IIA component (EC 2.7.1.193) (PTS system glucosamine-specific EIIA compo…	gamP	TMD		SUBCELLULAR LOCATION: Cell membrane {ECO:0000255|PROSITE-ProRule:PRU00426}; Multi-pass membrane protein {ECO:0000255|PROSITE-ProRule:PRU00426}.	3.40071e+06	7.84998e+06	1.22099e+07	1.31282e+06	1.28368e+06	1.29082e+06		20.3242	20.2919	20.2999	21.6974	22.9043	23.5415		23.8847	0.0112093	-2.40908	+	0.04945
CAB12030.1	glucosamine-6-phosphate isomerase	Probable glucosamine-6-phosphate deaminase 2 (EC 3.5.99.6) (GlcN6P deaminase 2) (GNPDA 2) (Glucosamine-6-phosphate isomerase 2)	nagBB				4.10365e+07	3.33515e+07	6.4048e+07	2.24766e+07	1.94687e+07	3.37357e+07		24.4219	24.2147	25.0078	25.2904	24.9913	25.9326		26.2202	0.0790009	-0.85665		0.193919
CAB12031.1	putative transcriptional regulator (GntR family)	Uncharacterized HTH-type transcriptional regulator YbgA	ybgA				8.81566e+06	7.47794e+06			6.81989e+06			19.6494	22.7013	18.8636	23.0716	22.8342	20.6234		23.3197	0.27623	-1.77166		0.45037
CAB12033.1	ketomethiobutyrate-branched-chain/aromatic amino acid aminotransferase	Branched-chain-amino-acid transaminase 1 (BCAT 1) (EC 2.6.1.42)	ilvE				9.90532e+07	7.02942e+07	5.72562e+07			1.18044e+07		20.2258	19.7014	23.4928	26.5617	26.0669	25.7709		26.6061	0.0144671	-4.99317		0.0584744
CAB12035.1	homocysteine methylase using (R,S)AdoMet	Homocysteine S-methyltransferase YbgG (EC 2.1.1.10) (S-methylmethionine:homocysteine methyltransferase)	ybgG									5.75607e+06		19.8286	19.2615	22.4566	18.7441	20.1835	20.5777		23.8652	0.579835	0.6805		0.728983
CAB12036.2	glutamine transporter	Probable sodium/glutamine symporter GlnT	glnT	TMD		SUBCELLULAR LOCATION: Cell membrane {ECO:0000305}; Multi-pass membrane protein {ECO:0000305}.	7.94689e+06	1.13322e+07	1.48011e+07	1.25527e+07	8.07253e+06	1.78698e+07		23.5815	22.9446	24.091	22.922	23.4339	23.8192		24.0975	0.744192	0.14734		0.849029
CAB12041.1	2,5-dioxovalerate dehydrogenase (alpha-ketoglutaric semialdehyde dehydrogenase)	Probable aldehyde dehydrogenase YcbD (EC 1.2.1.3)	ycbD									8.9049e+06		18.194	19.0548	23.0862	20.6388	18.7603	18.9473		23.0862	0.703714	0.662833		0.821432
CAB12043.2	glucarate dehydratase	Probable glucarate dehydratase (GDH) (GlucD) (EC 4.2.1.40)	gudD				1.71188e+07	2.1692e+07	3.07213e+07	2.12434e+07	2.183e+07	2.00958e+07		24.3405	24.3798	24.2604	24.0291	24.3707	24.8727		25.0732	0.714415	-0.0972567		0.828259
CAB12044.2	transcriptional regulator (GntR family)	Uncharacterized HTH-type transcriptional regulator YcbG	ycbG				5.74231e+06	1.04279e+07	1.00436e+07			6.56645e+06		18.3608	19.7619	22.6467	22.4532	23.3139	23.2598		24.9646	0.100166	-2.75248		0.230569
CAB12046.1	putative phosphotransferase	Uncharacterized protein YcbJ	ycbJ				1.22224e+07	8.35748e+06	8.19782e+06	1.67603e+07	1.49328e+07	1.52636e+07		23.9985	23.832	23.8636	23.543	22.9946	22.9668		27.3458	0.0198809	0.729877		0.0730394
CAB12049.2	two-component response regulator [YcbM]	Uncharacterized transcriptional regulatory protein YcbL	ycbL			SUBCELLULAR LOCATION: Cytoplasm {ECO:0000305}.	2.53212e+06	3.11169e+06	9.04749e+06	1.80738e+06				20.7855	19.0282	18.8527	21.2719	21.5693	23.1091		23.1091	0.0444832	-2.42797		0.128359
CAB12059.1	pyrrolidone-carboxylate peptidase	Pyrrolidone-carboxylate peptidase (EC 3.4.19.3) (5-oxoprolyl-peptidase) (Pyroglutamyl-peptidase I) (PGP-I) (Pyrase)	pcp			SUBCELLULAR LOCATION: Cytoplasm.	8.88056e+06				3.81503e+07	1.83061e+07		18.5737	25.1852	24.1258	23.0822	19.0359	17.6059		26.0094	0.358673	2.72022		0.534876
CAB12060.2	putative cysteine desulfurase	Uncharacterized aminotransferase YcbU (EC 2.6.1.-)	ycbU							2.50102e+06	7.17704e+06	5.01885e+06		21.2541	22.775	22.2589	20.5122	19.703	19.3317		24.3924	0.0165813	2.24705		0.0641008
CAB12065.1	putative integral inner membrane protein	Uncharacterized protein YczC	yczC	TMD		SUBCELLULAR LOCATION: Cell membrane {ECO:0000305}; Multi-pass membrane protein {ECO:0000305}.				2.167e+07				24.3692	18.632	21.3281	19.2986	19.1156	19.3971		26.6118	0.260541	2.17264		0.436992
CAB12066.1	conserved hypothetical protein	Uncharacterized protein YccF	yccF				7.17884e+06	7.55308e+06	4.11513e+06			2.72702e+06		16.9465	18.6673	21.3789	22.7753	22.8486	21.9725		23.3126	0.0553953	-3.53458		0.15064
CAB12071.1	putative ion channel associated enzyme	Uncharacterized oxidoreductase YccK (EC 1.-.-.-)	yccK					6.76052e+06		5.72367e+07	6.03976e+07	3.41126e+07		25.7704	25.848	25.0238	19.3176	22.6887	19.3128		26.1001	0.0114836	5.1077		0.0503599
CAB12072.1	lipoprotein involved in swarming behaviour	Uncharacterized lipoprotein YcdA	ycdA		SigP	SUBCELLULAR LOCATION: Cell membrane {ECO:0000255|PROSITE-ProRule:PRU00303}; Lipid-anchor {ECO:0000255|PROSITE-ProRule:PRU00303}.	2.64084e+07	2.02242e+07	4.5882e+07	4.51555e+07	4.7109e+07	2.42242e+07		25.4284	25.4895	24.5299	24.6545	24.2696	25.4514		25.6038	0.485967	0.357453		0.656336
CAB12076.1	response regulator aspartate phosphatase	Response regulator aspartate phosphatase J (EC 3.1.-.-)	rapJ					4.10416e+06	9.29123e+06			3.2357e+06		19.0558	19.6001	21.6257	19.5154	21.9687	23.1474		24.0926	0.335297	-1.45		0.512413
CAB12079.1	Zn(II)-binding lipoprotein	High-affinity zinc uptake system binding-protein ZnuA	znuA		SigP	SUBCELLULAR LOCATION: Cell membrane {ECO:0000305|PubMed:14730579}; Lipid-anchor {ECO:0000305|PubMed:14730579}.	1.68798e+07	1.19528e+07	1.34829e+07					19.3487	19.7635	20.8099	24.0088	23.5108	23.6846		24.0088	0.00120445	-3.76073	+	0.0111827
CAB12081.1	high affinity Zn(II) ABC transporter (permease)	High-affinity zinc uptake system membrane protein ZnuB	znuB	TMD		SUBCELLULAR LOCATION: Cell membrane {ECO:0000250}; Multi-pass membrane protein {ECO:0000250}.		6.662e+06	2.0991e+07	2.16697e+07	2.75227e+07	1.62851e+07		24.3692	24.7141	23.957	20.8257	22.6675	24.3233		24.7141	0.167325	1.7413		0.329454
CAB12082.2	putative monooxygenase	Uncharacterized protein YceB	yceB						3.84263e+06	4.52794e+06		4.43346e+06		22.1104	19.7776	22.08	19.3278	21.2307	21.8737		23.7665	0.662108	0.511993		0.795892
CAB12083.1	putative stress adaptation protein	Stress response protein SCP2	yceC			SUBCELLULAR LOCATION: Cytoplasm.	2.39352e+08	2.25832e+08	3.46243e+08	1.96695e+08	1.90428e+08	2.36675e+08		27.5514	27.5047	27.8183	27.8346	27.7507	28.3672		28.591	0.17209	-0.35935		0.336151
CAB12084.1	putative stress adaptation protein	General stress protein 16U (GSP16U)	yceD				2301215934	2357181191	2374979067	2395619608	2574057326	2319373507		31.1578	31.2614	31.1111	31.0998	31.1344	31.1453		31.316	0.340413	0.05027		0.51809
CAB12085.1	putative stress adaptation protein	Uncharacterized protein YceE	yceE				7.13106e+08	7.83445e+08	7.928e+08	849193791	9.82168e+08	8.6957e+08		29.6615	29.8714	29.6957	29.4095	29.5453	29.5624		30.0864	0.0429344	0.237157		0.125192
CAB12087.1	conserved hypothetical protein	Uncharacterized protein YceG	yceG				2.34563e+07	3.60412e+07	3.02776e+07	5.31535e+06	3.53494e+06	1.25768e+07		22.3417	21.7533	23.5843	24.4835	25.1031	24.8517		25.1031	0.0166728	-2.25304		0.0642309
CAB12088.1	conserved hypothetical protein	Uncharacterized protein YceH	yceH				532265832	5.86619e+08	483208724	9.61664e+07	7.10011e+07	1.29424e+08		26.519	26.0813	26.9475	28.9876	29.1278	28.8481		29.1278	0.000711757	-2.47186	+	0.0080172
CAB12091.1	putative transcriptional regulator (ArsR family)	Uncharacterized HTH-type transcriptional regulator YceK	yceK				2.44784e+07	2.36332e+07		1.3816e+07	8.46296e+06	4.10711e+07		23.7198	23.0127	25.2916	24.545	24.4943	19.5003		25.4516	0.55465	1.16152		0.708152
CAB12092.2	glycine betaine ABC transporter (ATP-binding protein)	Glycine betaine transport ATP-binding protein OpuAA (EC 3.6.3.32) (Quaternary-amine-transporting ATPase)	opuAA				1.52965e+08	1.52575e+08	2.3849e+08	1.54638e+08	1.29395e+08	1.27043e+08		27.2043	26.9472	26.9208	27.1886	27.1849	27.8294		27.8294	0.180335	-0.376887		0.344375
CAB12093.1	glycine betaine ABC transporter (permease)	Glycine betaine transport system permease protein OpuAB	opuAB	TMD		SUBCELLULAR LOCATION: Cell membrane; Multi-pass membrane protein.	7.04791e+06	9.38902e+07	1.10668e+08	8.61521e+07	4.63932e+06	4.15093e+06		26.3604	22.1455	21.985	22.7488	26.4845	26.7217		26.82	0.397741	-1.82134		0.576101
CAB12094.1	glycine betaine ABC transporter (glycine betaine-binding lipoprotein)	Glycine betaine-binding protein OpuAC	opuAC		SigP	SUBCELLULAR LOCATION: Cell membrane {ECO:0000255|PROSITE-ProRule:PRU00303, ECO:0000269|PubMed:7622480}; Lipid-anchor {ECO:0000255|PROSITE-ProRule:PRU00303, ECO:0000269|PubMed:7622480}.	8.76478e+07	6.83039e+07	6.516e+07	7.40246e+07	6.12481e+07	6.54937e+07		26.1415	25.8682	25.9648	26.3852	26.0255	25.9575		26.5836	0.444831	-0.131217		0.620025
CAB12095.2	amidohydrolase	Amidohydrolase AmhX (EC 3.5.1.-) (Aminoacylase)	amhX				9.37469e+07	7.30865e+07	7.90796e+07	2.6412e+08	2.40633e+08	2.46975e+08		27.9766	27.8423	27.8798	26.4823	26.1231	26.2368		28.0846	0.00013933	1.61883	+	0.00351332
CAB12096.2	putative integral inner membrane protein	Uncharacterized protein YcgA	ycgA	TMD		SUBCELLULAR LOCATION: Cell membrane {ECO:0000305}; Multi-pass membrane protein {ECO:0000305}.			2.77062e+07	2.65394e+06	3.42314e+06	5.6521e+06		21.3397	21.7069	22.4304	19.6542	19.4213	24.7237		25.6351	0.766487	0.55925		0.863367
CAB12099.2	L-lactate dehydrogenase	L-lactate dehydrogenase (L-LDH) (EC 1.1.1.27)	ldh			SUBCELLULAR LOCATION: Cytoplasm.	1.13217e+08	1.15493e+08	5.9621e+07	9.24213e+06	1.03514e+07			23.1398	23.3033	19.0283	26.7545	26.7832	25.8293		28.9925	0.0319205	-4.63188		0.102953
CAB12101.2	multidrug-efflux transporter	Multidrug resistance protein 3 (Multidrug-efflux transporter 3)	mdr	TMD		SUBCELLULAR LOCATION: Cell membrane {ECO:0000305}; Multi-pass membrane protein {ECO:0000305}.	1.45582e+06		1.80772e+06					19.5976	18.9544	19.3253	20.4734	18.8086	20.7857		21.602	0.318472	-0.73014		0.495923
CAB12107.1	ammonium-dependent NAD+ synthetase	NH(3)-dependent NAD(+) synthetase (EC 6.3.1.5) (General stress protein 38) (GSP38) (Spore outgrowth factor B) (Sporulation protein OutB)	nadE				3.1532e+08	3.61877e+08	3.48138e+08	4.48749e+08	3.64315e+08	4.06616e+08		28.7413	28.4406	28.5991	28.2322	28.4309	28.3751		28.8081	0.0779942	0.247597		0.192299
CAB12108.2	ATP-binding tunicamycin resistance protein	Tunicamycin resistance protein	tmrB			SUBCELLULAR LOCATION: Cell membrane; Peripheral membrane protein.	139676351		2.18226e+08					19.1144	19.2767	19.3632	27.0575	20.2215	27.7013		27.7013	0.0745009	-5.74199		0.186378
CAB12109.2	shikimate kinase	Shikimate kinase (SK) (EC 2.7.1.71)	aroK			SUBCELLULAR LOCATION: Cytoplasm {ECO:0000255|HAMAP-Rule:MF_00109}.		7.24505e+07	2.77605e+07	6.06251e+07	6.14632e+07	5.91989e+07		25.8534	25.8732	25.8191	17.901	26.1105	24.7265		26.2852	0.311666	2.9359		0.491533
CAB12110.2	putative methyltransferase	Uncharacterized methyltransferase YcgJ (EC 2.1.1.-)	ycgJ				6.93229e+06					1.36414e+07		19.9912	19.5331	23.7015	22.7249	18.22	20.5325		24.3988	0.768854	0.582767		0.865156
CAB12112.1	promiscuous acetyl xylan esterase-cephalosporin C deacetylase	Cephalosporin-C deacetylase (EC 3.1.1.41) (Acetylxylan esterase) (EC 3.1.1.72)	cah			SUBCELLULAR LOCATION: Cytoplasm {ECO:0000305}.	1.34096e+07	1.91884e+07	1.66263e+07	2.50886e+07	1.89656e+07	2.30026e+07		24.5805	24.1769	24.4553	23.6768	24.1937	23.987		25.3406	0.0780894	0.451747		0.19232
CAB12115.2	1-pyrroline-5-carboxylate dehydrogenase	1-pyrroline-5-carboxylate dehydrogenase 2 (P5C dehydrogenase 2) (EC 1.2.1.88) (L-glutamate gamma-semialdehyde dehydrogenase)	putC				2.27957e+07	2.04739e+07	1.93277e+07	4.77987e+07	1.44847e+07	2.10053e+07		25.5105	23.788	24.3242	24.4423	24.2873	24.2042		28.2056	0.677908	0.229683		0.80745
CAB12116.2	proline permease	High-affinity proline transporter PutP	putP	TMD		SUBCELLULAR LOCATION: Cell membrane {ECO:0000305}; Multi-pass membrane protein {ECO:0000255}.	8.26396e+06	1.16327e+07	1.14322e+07					19.0352	18.7923	21.0652	22.9784	23.4717	23.4466		24.0508	0.0076587	-3.66801	+	0.0384495
CAB12117.2	transcriptional activator of proline degradation operon	Proline-responsive transcriptional activator PutR (Proline catabolism regulator)	putR							5.81228e+06	3.77681e+06	4.20385e+06		22.4707	21.8487	22.0033	19.4501	18.7602	18.9038		22.5206	0.000400327	3.06954	+	0.00584425
CAB12121.1	putative ferredoxin/thioredoxin reductase	Ferredoxin--NADP reductase 1 (FNR 1) (Fd-NADP(+) reductase 1) (EC 1.18.1.2)	ycgT				1.18221e+08	7.61695e+07	7.81488e+07	5.37774e+07	5.68571e+07	6.90577e+07		25.6805	25.7608	26.0413	26.8169	26.1827	26.2197		26.8579	0.0677228	-0.578903		0.174133
CAB12131.1	putative ABC transporter (permease)	Probable amino-acid ABC transporter permease protein YckA	yckA	TMD		SUBCELLULAR LOCATION: Cell membrane {ECO:0000305}; Multi-pass membrane protein {ECO:0000255|PROSITE-ProRule:PRU00441}.	1.86182e+07	1.51759e+06	7.91586e+06		1.75264e+07	2.03455e+07		18.7141	24.063	24.2782	24.1502	20.5333	22.9163		24.355	0.935482	-0.181523		0.967755
CAB12136.1	inhibitor of the DNA degrading activity of NucA (competence)	DNA-entry nuclease inhibitor (Competence protein J)	nin			SUBCELLULAR LOCATION: Cell membrane; Peripheral membrane protein.	1.59112e+07	1.72028e+07						19.5096	20.4456	20.5794	23.9235	24.0361	18.1856		24.827	0.394184	-1.87024		0.572819
CAB12138.2	methyl-accepting chemotaxis protein	Methyl-accepting chemotaxis protein TlpC	tlpC	TMD		SUBCELLULAR LOCATION: Cell membrane {ECO:0000305}; Multi-pass membrane protein {ECO:0000305}.	4.56725e+07	4.50786e+07	5.33028e+07		6.74357e+07			20.0256	26.007	19.172	25.4448	25.4259	25.6677		26.3869	0.153961	-3.77794		0.309736
CAB12142.2	surfactin synthetase	Surfactin synthase subunit 1	srfAA				4.46435e+07	4.77439e+07	4.64067e+07	1.40691e+07	8.63165e+06	1.03209e+07		23.746	23.0412	23.2991	25.412	25.5088	25.4678		26.8359	0.000538753	-2.10076	+	0.00691036
CAB12143.2	surfactin synthetase	Surfactin synthase subunit 2	srfAB				6.92964e+07	8.5066e+07	7.20406e+07	2.87658e+07	2.81977e+07	2.4563e+07		24.7779	24.7491	24.55	26.0463	26.3421	26.1023		27.3055	0.000219533	-1.47125	+	0.00419951
CAB12145.2	surfactin synthetase	Surfactin synthase subunit 3	srfAC				1.85631e+07	2.34556e+07	1.72859e+07	4.43801e+06	4.18928e+06	1.86825e+06		22.0815	21.9983	20.8333	24.1459	24.4834	24.0431		25.6584	0.00366322	-2.58648	+	0.0234256
CAB12146.1	surfactin synthetase	Surfactin synthase thioesterase subunit (EC 3.1.2.-) (Cold shock protein CSI16)	srfAD			SUBCELLULAR LOCATION: Cytoplasm.			8.54088e+06					19.7136	18.9413	18.9955	19.3311	18.1958	23.026		23.5831	0.548774	-0.967493		0.705522
CAB12148.1	hypothetical protein BSU03540	Uncharacterized protein YcxB (ORF6)	ycxB	TMD		SUBCELLULAR LOCATION: Cell membrane {ECO:0000305}; Multi-pass membrane protein {ECO:0000305}.		8.16529e+06				2.36262e+07		19.5618	18.3753	24.4939	19.7572	22.9611	19.9315		25.0099	0.974487	-0.0729067		0.986491
CAB12153.2	cystine ABC transporter (ATP-binding protein)	L-cystine import ATP-binding protein TcyC (EC 3.6.3.-)	tcyC			SUBCELLULAR LOCATION: Cell membrane {ECO:0000305}; Peripheral membrane protein {ECO:0000305}.	8.2468e+06	7.13404e+06	6.97252e+06	7.82107e+06	1.18274e+07	3.7198e+06		22.8989	23.4956	21.8268	22.9754	22.7663	22.7333		23.4956	0.872468	-0.0845267		0.93122
CAB12155.2	cystine ABC transporter (substrate-binding lipoprotein)	L-cystine-binding protein TcyA	tcyA		SigP	SUBCELLULAR LOCATION: Cell membrane {ECO:0000305}; Lipid-anchor {ECO:0000305}.	3.19655e+07	3.65229e+07	5.11689e+07	6.88267e+07	5.40548e+07	7.98456e+07		26.0365	25.6879	26.2507	24.93	25.1223	25.6088		26.3903	0.0413613	0.77134		0.122374
CAB12156.1	HTH-type transcriptional regulator BsdA (LysR family)	HTH-type transcriptional regulator BsdA (Bsd operon regulatory protein)	bsdA				1.57437e+08	1.37252e+08	1.51626e+08					19.2937	19.2168	17.6312	27.2302	27.0323	27.1759		28.1396	0.000101844	-8.43224	+	0.00309578
CAB12158.1	phenolic acid decarboxylase subunit BsdC	Phenolic acid decarboxylase subunit C (PAD) (EC 4.1.1.-) (4-hydroxybenzoate decarboxylase subunit C) (4-hydroxybenzoate DC) (EC 4.1.1.61) (Vanillate decarboxylase subunit C)	bsdC					5.41705e+06				5.23164e+06		19.3658	18.7857	22.3188	19.4564	22.3691	18.8829		25.5464	0.961308	-0.0793233		0.980304
CAB12160.2	putative hydrolase	AB hydrolase superfamily protein YclE (EC 3.-.-.-)	yclE							1.50503e+06	7.80923e+06	3.75675e+06		20.5214	22.8968	21.841	17.9276	19.1583	19.4623		25.1063	0.025126	2.90367		0.0867102
CAB12175.2	di-tripeptide-proton ABC symporter	Uncharacterized transporter YclF	dtpT	TMD		SUBCELLULAR LOCATION: Cell membrane {ECO:0000305}; Multi-pass membrane protein {ECO:0000305}.	3.9211e+07	1.73542e+07	1.43892e+06	2.33766e+07	2.35072e+07	5.87411e+07		24.4786	24.4866	25.8079	25.2248	24.0488	20.4566		25.8079	0.325357	1.68098		0.502413
CAB12176.1	putative uronase	Uncharacterized protein YclG	yclG				1.10344e+06				5.29659e+06	3.33442e+06		19.0449	22.3366	21.669	20.0736	19.512	18.7984		24.3046	0.219764	1.55555		0.391377
CAB12181.1	putative ABC transporter (ATPase component)	Uncharacterized ABC transporter ATP-binding protein YclH	yclH							3.69028e+06				21.8153	20.0016	18.4007	18.13	18.7854	19.3157		26.0472	0.272115	1.32885		0.447607
CAB12185.1	response regulator aspartate phosphatase	Response regulator aspartate phosphatase C (EC 3.1.-.-)	rapC					2.4123e+06	1.54218e+06	2.41027e+06	1.90907e+06	1.93533e+06		21.2008	20.8644	20.8842	20.7336	21.202	20.5566		22.3498	0.528789	0.152403		0.696369
CAB12187.1	aspartate kinase III	Aspartokinase 3 (EC 2.7.2.4) (Aspartate kinase 3) (Aspartokinase III)	yclM				1.27232e+08	1.10161e+08	9.0594e+07	2.95068e+07	1.42241e+07	3.61452e+07		24.8145	23.7618	25.1073	26.9229	26.715	26.4329		26.9229	0.00791434	-2.12905	+	0.0390265
CAB12190.1	putative iron-siderophore ABC transporter (ATP-binding protein)	Uncharacterized ABC transporter ATP-binding protein YclP	yclP				2.72261e+07	2.7388e+07	1.68186e+07					20.2868	19.4354	19.093	24.6985	24.707	24.0036		24.707	0.000331192	-4.86462	+	0.00517546
CAB12191.1	putative iron-siderophore ABC transporter (binding lipoprotein)	Uncharacterized ABC transporter solute-binding protein YclQ	yclQ		SigP	SUBCELLULAR LOCATION: Secreted {ECO:0000269|PubMed:10658653}.	1.41393e+08	1.56371e+08	1.42123e+08	7.38647e+07	8.48691e+07	100807350		26.1384	26.3387	26.587	27.0751	27.2204	27.0826		27.4528	0.00503838	-0.771323	+	0.0290394
CAB12194.1	NADPH-FMN oxidoreductase (nitroreductase)	FMN reductase [NAD(P)H] (EC 1.5.1.39) (NAD(P)H-dependent FMN reductase) (NAD(P)H-dependent nitro/flavin reductase) (NAD(P)H-dependent nitroreductase) (NAD(P)H-dependent oxidoreductase)	nfrAB				1.7699e+07	2.1367e+07	2.28162e+07	4.77101e+07	4.89786e+07	3.89597e+07		25.5078	25.5456	25.2155	24.0772	24.3489	24.4435		26.2281	0.00170698	1.13311	+	0.0138241
CAB12195.1	conserved hypothetical protein	Putative monooxygenase YcnE (EC 1.-.-.-)	ycnE				1.98493e+08	300694377	4.05698e+08	7.62262e+08	561763935	6.64189e+08		29.5057	29.0654	29.307	27.5645	28.1637	28.5958		29.5057	0.021862	1.18468		0.0783711
CAB12196.1	putative transcriptional regulator (ArsR family)	Uncharacterized HTH-type transcriptional regulator YczG	yczG				1.80995e+07	1.83374e+07	1.25735e+07	3.09959e+07	3.51714e+07	3.69775e+07		24.8856	25.0679	25.1401	24.1094	24.1283	23.5839		25.6338	0.0049057	1.09067	+	0.0284223
CAB12198.1	4-aminobutyrate aminotransferase	Probable 4-aminobutyrate aminotransferase (EC 2.6.1.19) ((S)-3-amino-2-methylpropionate transaminase) (EC 2.6.1.22) (GABA aminotransferase) (GABA-AT) (Gamma-amino-N-butyrate transaminase) (GABA transaminase) (Glutamate:succinic semialdehyde transaminase) (L-AIBAT)	gabT							9.88384e+06	9.46151e+06	5.8864e+06		23.2366	23.1736	22.4889	18.1119	20.1356	20.0483		23.2366	0.00732956	3.53446	+	0.037218
CAB12199.1	succinate-semialdehyde dehydrogenase	Succinate-semialdehyde dehydrogenase [NADP(+)] (SSDH) (EC 1.2.1.79)	gabD				1.37191e+07	9.82731e+06	2.0259e+07	1.11966e+08	1.15412e+08	1.13961e+08		26.7385	26.7822	26.764	23.7097	23.2284	24.2721		28.1569	0.000557503	3.02486	+	0.00698925
CAB12202.1	conserved hypothetical protein	Uncharacterized protein YcnI	ycnI	TMD	SigP	SUBCELLULAR LOCATION: Cell membrane {ECO:0000305}; Single-pass type I membrane protein {ECO:0000305}.		2.2143e+07	3.232e+07					19.8112	21.6275	19.529	19.0296	24.4003	24.9459		24.9459	0.2843	-2.46942		0.459812
CAB12203.2	putative copper import protein	Copper transport protein YcnJ	ycnJ	TMD	SigP	SUBCELLULAR LOCATION: Cell membrane; Multi-pass membrane protein.					596717			18.8089	19.1867	19.8021	18.0345	19.0366	18.3196		20.1869	0.125656	0.802337		0.271237
CAB12206.2	phosphotransferase system (PTS) mannitol-specific enzyme IICB component	PTS system mannitol-specific EIICB component (EIICB-Mtl) (EII-Mtl) [Includes: Mannitol permease IIC component (PTS system mannitol-specific EIIC component); Mannitol-specific phosphotransferase enzyme IIB component (EC 2.7.1.197) (PTS system mannitol-specific EIIB component)]	mtlA	TMD		SUBCELLULAR LOCATION: Cell membrane {ECO:0000255|PROSITE-ProRule:PRU00427}; Multi-pass membrane protein {ECO:0000255|PROSITE-ProRule:PRU00427}.				3.39433e+06	8.42502e+06	1.25668e+07		21.6947	23.0063	23.5831	19.3105	19.0072	19.9136		24.2699	0.00564045	3.35093	+	0.0311347
CAB12207.2	mannitol-1-phosphate dehydrogenase	Mannitol-1-phosphate 5-dehydrogenase (EC 1.1.1.17)	mtlD				1.64284e+06	3.3854e+06		2.05808e+06	5.10738e+06	4.08169e+06		20.9729	22.2842	21.9607	20.6478	21.6909	19.8459		25.7544	0.202475	1.01107		0.374099
CAB12208.3	putative tartrate dehydrogenase	Probable tartrate dehydrogenase/decarboxylase (TDH) (EC 1.1.1.93) (EC 4.1.1.73) (D-malate dehydrogenase [decarboxylating]) (EC 1.1.1.83)	ycsA				1.44612e+07	1.12887e+07	1.30799e+07	1.69376e+07	1.13097e+07	1.07292e+07		24.0137	23.4311	23.355	23.7857	23.4284	23.6409		24.2602	0.940828	-0.0183633		0.969219
CAB12210.2	putative hydrolase	Uncharacterized protein YczH	yczH				2.50098e+07		2.21874e+07	1.12441e+07		1.59265e+07		23.4227	19.7181	23.9249	24.576	18.8471	24.4032		25.3055	0.917604	-0.253553		0.955945
CAB12211.2	putative hydroxyacyl-(acyl carrier protein) dehydratase	Uncharacterized protein YcsD	ycsD						2.54541e+07	2.47106e+07	1.78026e+07	3.93638e+07		24.5586	24.0856	25.2304	19.8897	19.7578	24.6014		25.4986	0.119928	3.20856		0.262187
CAB12212.2	putative phosphatase	5-amino-6-(5-phospho-D-ribitylamino)uracil phosphatase YcsE (EC 3.1.3.-)	ycsE				3.38265e+07	4.73115e+07	4.37097e+07	9.33683e+07	1.10147e+08	9.75983e+07		26.4764	26.7148	26.5404	25.0116	25.4957	25.3815		26.9092	0.00140121	1.28095	+	0.0123876
CAB12213.3	putative nitrogen-containing heterocycle degradation enzyme	UPF0271 protein YcsF	ycsF				4.05214e+07	3.3892e+07	1.54131e+07	7.0679e+07	6.87128e+07	6.40253e+07		26.0748	26.0341	25.9321	25.2722	25.0144	23.8777		26.2547	0.0398722	1.29224		0.119401
CAB12214.3	putative branched chain amino acids transporter	Uncharacterized membrane protein YcsG	ycsG	TMD		SUBCELLULAR LOCATION: Cell membrane {ECO:0000305}; Multi-pass membrane protein {ECO:0000305}.	4.55587e+06	4.72208e+06	5.15233e+06	4.55044e+06	6.56433e+06	5.47096e+06		22.1176	22.6462	22.3834	22.1193	22.171	22.2968		22.7066	0.311905	0.186693		0.49156
CAB12216.2	putative inhibitor of the autophosphorylation reaction of KinA	Kinase A inhibitor (Sporulation inhibitor KipI)	kipI				3.73059e+06		5.84417e+06	4.88434e+06	8.37092e+06	7.79285e+06		22.2197	22.9969	22.8937	21.831	19.3816	22.4786		23.62	0.205004	1.4731		0.376264
CAB12217.2	transcriptional regulator (IclR family)	HTH-type transcriptional regulator KipR (Kip operon repressor protein)	kipR						7.053e+06					19.4975	20.7068	18.7238	18.2726	19.5581	22.7498		22.7498	0.723479	-0.550787		0.835711
CAB12220.1	conserved hypothetical protein	Uncharacterized protein YczJ	yczJ				8.13982e+07	5.18441e+07	2.50266e+07	1.5185e+08	1.63736e+08	5.40966e+07		27.1781	27.2868	25.689	26.2785	25.6277	24.577		28.2897	0.162237	1.22359		0.321146
CAB12221.1	penicillin-binding lipoprotein 3	Penicillin-binding protein 3 (PBP 3) (PSPB20) (Penicillin-binding protein C)	pbpC	TMD		SUBCELLULAR LOCATION: Cell membrane {ECO:0000305}; Single-pass membrane protein {ECO:0000305}.	5.0056e+07	5.63844e+07	4.6317e+07	6.8465e+07	5.4783e+07	5.82424e+07		26.0289	25.7072	25.7956	25.577	25.7488	25.465		26.0289	0.122772	0.246927		0.266305
CAB12224.2	putative acyl-CoA ligase	Putative acyl--CoA ligase YdaB (EC 6.2.1.-)	ydaB				5.35978e+07	4.0574e+07	3.58115e+07	1.57908e+07	2.21762e+07	2.15347e+07		23.9126	24.4025	24.3602	25.6757	25.274	25.0939		25.6757	0.00848604	-1.1228	+	0.0409359
CAB12226.1	putative dehydrogenase	General stress protein 39 (GSP39) (EC 1.-.-.-)	ydaD									1.32274e+07		18.9274	19.0437	23.657	20.4162	18.6971	19.1521		25.8879	0.531895	1.12091		0.695507
CAB12227.1	conserved hypothetical protein	Probable D-lyxose ketol-isomerase (EC 5.3.1.-)	ydaE									6.75048e+06		19.0143	19.3914	22.6866	18.5577	19.0924	19.4499		23.3999	0.327773	1.33077		0.504389
CAB12228.1	putative ribosomal protein N-acetyltransferase	Putative ribosomal N-acetyltransferase YdaF (EC 2.3.1.-)	ydaF					3.65064e+07	4.16462e+07	1.67356e+08	2.62478e+07	1.08851e+08		27.3183	24.6457	26.6978	20.3208	25.1216	25.3117		28.0007	0.221455	2.63591		0.393442
CAB12229.1	putative general stress protein	General stress protein 26 (GSP26)	ydaG				4.11971e+07	2.78718e+07		2.37559e+08	1.44646e+08	2.42271e+08		27.8237	27.1079	27.852	25.296	24.7323	19.5465		29.0658	0.0755591	4.40296		0.187545
CAB12232.1	transcriptional regulator (Lrp/AsnC family)	HTH-type transcriptional regulator LrpC	lrpC							8.64694e+06				23.0438	19.3812	19.6217	19.1742	18.6197	18.2907		23.4183	0.176	1.98738		0.340788
CAB12233.1	DNA topoisomerase III	DNA topoisomerase 3 (EC 5.99.1.2) (DNA topoisomerase III)	topB				2.6177e+07	2.88233e+07	1.89162e+07	1.56092e+07	1.15144e+07	2.02474e+07		23.8959	23.4569	24.2712	24.6418	24.7807	24.1731		24.7807	0.0925493	-0.657193		0.218243
CAB12236.1	conserved hypothetical protein	Uncharacterized protein YdaL	ydaL	TMD	SigP	SUBCELLULAR LOCATION: Cell membrane {ECO:0000305}; Single-pass type I membrane protein {ECO:0000305}.		2.22437e+06	5.53706e+06	1.72594e+06	3.10602e+06	1.43129e+06		20.7189	21.5666	20.4489	19.852	21.085	22.4007		22.9031	0.816026	-0.201053		0.89244
CAB12239.1	putative metabolite transporter	Uncharacterized amino acid permease YdaO	ydaO	TMD		SUBCELLULAR LOCATION: Cell membrane {ECO:0000305}; Multi-pass membrane protein {ECO:0000305}.	2.35905e+06	1.51247e+06	1.55138e+06			1.22494e+06		19.1756	18.9627	20.2243	21.1698	20.5285	20.5651		25.8891	0.0422842	-1.30027		0.124112
CAB12241.1	putative enzyme with pyruvate as substrate	Putative thiamine pyrophosphate-containing protein YdaP	ydaP				4.41091e+06	2.38858e+06		6.55963e+07	3.33648e+07	2.69586e+07		25.9671	24.9918	24.6842	22.0726	21.1877	20.2924		26.7399	0.00330956	4.03014	+	0.0219878
CAB12247.1	general stress protein	Glucose starvation-inducible protein B (General stress protein B)	gsiB							5.84633e+08	6.21041e+08	7.78995e+08		29.123	29.2101	29.537	19.0709	19.7949	18.6679		30.945	8.84e-06	10.1121	+	0.000933732
CAB12248.1	putative enzyme; cupin family	Uncharacterized protein YdbB	ydbB				2.06171e+07	1.79664e+07		3.64561e+07				25.1197	20.4715	19.133	24.2973	24.0988	19.4225		25.7345	0.691184	-1.03148		0.813654
CAB12250.1	putative manganese-containing catalase	Probable manganese catalase (EC 1.11.1.6) (General stress protein 80) (GSP80)	ydbD							1.74112e+07		2.6011e+07		24.0535	19.8934	24.6326	19.9042	19.6529	19.7519		27.2186	0.107492	3.0902		0.241667
CAB12256.1	putative ABC transporter (ATP-binding protein)	Uncharacterized ABC transporter ATP-binding protein YdbJ	ydbJ				6.69134e+07	6.38204e+07	5.72844e+07	4.29219e+07	4.5057e+07	2.44444e+07		25.3552	25.4252	24.543	25.9958	25.9275	25.7716		25.9958	0.0530768	-0.790493		0.145945
CAB12259.1	putative acyl-CoA dehydrogenase	Putative acyl-CoA dehydrogenase YdbM (EC 1.3.99.-)	ydbM				1.34929e+07	1.48872e+07	1.35652e+07	3.71499e+07	3.37689e+07	3.93219e+07		25.1469	25.0092	25.2288	23.6857	23.8276	23.6934		25.4609	6.05e-05	1.39273	+	0.00268713
CAB12262.1	putative thioredoxin or thiol-disulfide isomerase	Thioredoxin-like protein YdbP	ydbP				1.17204e+08	1.32454e+08	1.37187e+08	3.47163e+08	3.30371e+08	3.17039e+08		28.371	28.2995	28.2401	26.8044	26.9809	27.0316		28.9256	6.45e-05	1.36457	+	0.00260154
CAB12263.1	D-alanyl-D-alanine ligase A	D-alanine--D-alanine ligase (EC 6.3.2.4) (D-Ala-D-Ala ligase) (D-alanylalanine synthetase)	ddl			SUBCELLULAR LOCATION: Cytoplasm {ECO:0000255|HAMAP-Rule:MF_00047}.	9.99755e+07	1.05312e+08	121149971	1.08053e+08	166579441	1.59779e+08		26.6872	27.3116	27.2515	26.5751	26.6501	26.8522		28.0516	0.143731	0.390973		0.295313
CAB12264.1	UDP-N-acetylmuramoylalanyl-D-glutamyl-2, 6-diaminopimelate-D-alanyl-D-alanine ligase	UDP-N-acetylmuramoyl-tripeptide--D-alanyl-D-alanine ligase (EC 6.3.2.10) (D-alanyl-D-alanine-adding enzyme) (UDP-MurNAc-pentapeptide synthetase)	murF			SUBCELLULAR LOCATION: Cytoplasm {ECO:0000255|HAMAP-Rule:MF_02019}.	3.34007e+07	2.78816e+07	4.99718e+07	3.19949e+07	2.77486e+07	2.53837e+07		24.9313	24.7259	24.5974	24.9934	24.7328	25.5746		26.5359	0.261797	-0.348717		0.437445
CAB12265.2	ATP-dependent RNA helicase; cold shock	DEAD-box ATP-dependent RNA helicase CshA (EC 3.6.4.13)	cshA			SUBCELLULAR LOCATION: Cytoplasm, nucleoid. Cell membrane. Note=Shows transcription-dependent localization at subcellular sites surrounding the nucleoid (PubMed:16352840). Associated with free 50S ribosomal subunit, 70S ribosome and polysomes (PubMed:16861794). Cell membrane association shown in (PubMed:20572937). {ECO:0000269|PubMed:16352840, ECO:0000269|PubMed:16861794, ECO:0000269|PubMed:205729…	3.25356e+08	300532841	3.5488e+08	2.47531e+08	187282777	1.59727e+08		27.883	27.4806	27.251	28.2774	28.1629	28.4028		28.9074	0.0196772	-0.742817		0.0726516
CAB12266.1	conserved hypothetical protein	UPF0699 transmembrane protein YdbS	ydbS	TMD		SUBCELLULAR LOCATION: Cell membrane {ECO:0000305}; Multi-pass membrane protein {ECO:0000305}.	2.20872e+07	1.01868e+07	3.5278e+07		8.4881e+06	4.66599e+06		19.128	23.017	22.1537	24.3967	23.2802	25.0723		25.4995	0.094311	-2.8168		0.220755
CAB12267.1	conserved hypothetical protein	UPF0699 transmembrane protein YdbT	ydbT	TMD		SUBCELLULAR LOCATION: Cell membrane {ECO:0000305}; Multi-pass membrane protein {ECO:0000305}.	4.93977e+06	4.33389e+06	4.43627e+06					19.7807	19.2972	19.1933	22.236	22.0472	22.0809		22.7223	0.000143124	-2.69768	+	0.00352879
CAB12269.1	holo-acyl carrier protein synthase	Holo-[acyl-carrier-protein] synthase (Holo-ACP synthase) (EC 2.7.8.7) (4'-phosphopantetheinyl transferase AcpS)	acpS			SUBCELLULAR LOCATION: Cytoplasm {ECO:0000255|HAMAP-Rule:MF_00101}.	1.93198e+07		4.36511e+06		1.0005e+07	1.94759e+07		18.1993	23.2542	24.2152	24.2036	18.1452	22.0576		25.2817	0.878086	0.420777		0.933177
CAB12271.1	D-alanine racemase	Alanine racemase 1 (EC 5.1.1.1)	alrA					1.31582e+07	1.71926e+07	2.5943e+07	2.5338e+07	2.81762e+07		24.6288	24.5948	24.748	18.7449	23.6495	24.0353		25.2621	0.214026	2.51401		0.384554
CAB12273.1	endoribonuclease toxin	Endoribonuclease EndoA (EC 3.1.27.-) (Toxin EndoA) (mRNA interferase EndoA) (mRNA interferase MazF-bs) (MazF-bs)	ndoA				6.39589e+07	6.89216e+07	6.97528e+07	4.00287e+07	7.92629e+07	7.33791e+07		25.2545	26.2401	26.1289	25.9306	26.0385	26.0557		26.7098	0.692115	-0.133767		0.814317
CAB12274.1	component of the piezosome (stressosome); positive regulation of sigma(B) activity in response to salt and heat stress	RsbT co-antagonist protein RsbRA (Stressosome protein RsbRA)	rsbRA				6.46804e+07	5.7918e+07	6.6144e+07	8.49635e+07	4.92798e+07	8.57958e+07		26.3403	25.5545	26.3544	25.9468	25.7875	25.9791		26.4062	0.545707	0.178593		0.705256
CAB12276.1	switch protein/serine-threonine kinase; controls the activity of the piezosome (stressosome)	Serine/threonine-protein kinase RsbT (EC 2.7.11.1) (Anti-sigma-B factor RsbT) (Switch protein/serine kinase)	rsbT				7.29098e+07		6.92366e+07	1.33406e+08	1.82032e+08	8.11786e+07		26.9913	27.4396	26.2746	26.1196	19.8588	26.045		27.4396	0.240646	2.89402		0.413949
CAB12277.1	serine phosphatase; controls the activity of the piezosome (stressosome)	Phosphoserine phosphatase RsbU (EC 3.1.3.3) (Sigma factor SigB regulation protein RsbU)	rsbU				1.76844e+07	1.4309e+07	7.99562e+06	2.11141e+07	1.8089e+07	1.36729e+07		24.3317	24.1086	23.7048	24.076	23.7704	22.9308		24.6341	0.305543	0.45598		0.485326
CAB12278.1	anti-anti-sigma factor (antagonist of RsbW)	Anti-sigma-B factor antagonist (Anti-anti-sigma-B factor)	rsbV				405917045	3.70934e+08	3.53147e+08	9.70776e+08	9.77092e+08	6.97034e+08		29.8546	29.8639	29.3767	28.5966	28.4666	28.3957		29.8639	0.00210555	1.21208	+	0.0155741
CAB12279.1	switch protein/serine kinase and anti-sigma factor (inhibitory sigma-B binding protein)	Serine-protein kinase RsbW (EC 2.7.11.1) (Anti-sigma-B factor) (Sigma-B negative effector RsbW)	rsbW				245028861	2.24076e+08	325782991	6.40072e+08	6.43666e+08	5.82628e+08		29.2537	29.2617	29.118	27.8684	27.7394	28.2793		29.2617	0.00180228	1.24876	+	0.0140819
CAB12280.2	RNA polymerase sigma-37 factor (sigma(B))	RNA polymerase sigma-B factor (General stress protein 84) (GSP84) (Sigma-37)	sigB				2.58494e+08	3.94024e+07	8.11395e+07	7.86433e+06	2.33567e+07	1.23023e+07		22.9069	24.4773	23.5524	27.9456	25.2318	26.2739		27.9456	0.0358442	-2.8382		0.110932
CAB12281.1	serine phosphatase	Phosphoserine phosphatase RsbX (EC 3.1.3.3) (Sigma-B negative effector)	rsbX					4.0415e+06		4.30391e+06	3.93667e+06	9.55618e+06		22.0372	21.9085	23.188	20.9119	21.9465	19.7391		23.3919	0.116209	1.51208		0.256585
CAB12283.1	conserved hypothetical protein	UPF0310 protein YdcG	ydcG				4.70945e+06	5.03418e+06		4.53549e+06				22.1128	20.3777	18.5672	22.1671	22.2633	19.1363		24.0975	0.594941	-0.836337		0.739593
CAB12285.2	putative RNA helicase	Uncharacterized protein YdcI	ydcI				3.16948e+07	2.91982e+07	3.22324e+07	32299083	1.71385e+07	4.58548e+07		24.945	24.0307	25.4506	24.9177	24.7994	24.942		25.4506	0.861681	-0.07761		0.925494
CAB12287.1	putative phage integrase	ICEBs1 integrase	ydcL				6.39266e+06	1.6133e+07	1.24309e+07					20.8036	19.4598	19.84	22.608	23.9435	23.5674		23.9435	0.00407805	-3.33853	+	0.0248604
CAB12292.1	conserved hypothetical protein; mobile element region	Putative uncharacterized protein YdcP	ydcP				2.17593e+08	1.75837e+08	4.73786e+07	6.18015e+07	5.77635e+07	5.90165e+07		25.8811	25.7837	25.8146	27.6971	27.3897	25.4977		28.0442	0.207047	-1.03502		0.3797
CAB12296.1	conserved hypothetical protein; mobile element region	Uncharacterized protein YdcT	ydcT						4.56725e+07		2.48243e+07			19.801	24.5652	20.1294	21.5165	19.0465	25.4448		27.0459	0.844857	-0.50402		0.915846
CAB12299.1	conserved hypothetical protein	Uncharacterized protein YddC	yddC	TMD		SUBCELLULAR LOCATION: Cell membrane {ECO:0000305}; Multi-pass membrane protein {ECO:0000305}.		4.00654e+07		3.95249e+07	3.38593e+07	4.72577e+07		25.2363	25.013	25.4941	19.3132	25.2558	19.438		26.4127	0.117377	3.91212		0.25788
CAB12302.1	conserved hypothetical protein; mobile element region	Uncharacterized protein YddF	yddF						2.55977e+07		1.23697e+07	9.52988e+06		18.1551	23.5603	23.184	19.2112	19.0583	24.6095		28.2527	0.802753	0.6735		0.883586
CAB12307.1	conserved hypothetical protein; mobile element region	Uncharacterized protein YddK	yddK				5.94138e+07	5.53748e+07	8.92847e+07	5.9607e+07	6.84153e+07	6.97244e+07		25.829	26.0278	26.0552	25.8243	25.7227	26.4119		27.2872	0.948164	-0.01566		0.970468
CAB12310.1	putative helicase; mobile element region	Uncharacterized protein YddM	yddM	TMD		SUBCELLULAR LOCATION: Cell membrane {ECO:0000305}; Multi-pass membrane protein {ECO:0000305}.	5.9938e+06	1.48862e+07	1.28755e+07					18.2671	19.6012	20.048	22.515	23.8275	23.6181		23.8319	0.00394878	-4.01481	+	0.0244758
CAB12314.1	putative hydrolase	Uncharacterized isochorismatase family protein YddQ (EC 3.-.-.-)	yddQ				2.54546e+06			5.21059e+06	7.00045e+06	4.44554e+06		22.313	22.739	22.0839	21.2795	17.7999	18.9012		24.2083	0.0431747	3.05178		0.125563
CAB12319.1	cold-shock protein	Cold shock protein CspC	cspC			SUBCELLULAR LOCATION: Cytoplasm {ECO:0000305}.	1222583326	1306748537	1824726630	5.86037e+08	5.16529e+08	9.20912e+08		29.1264	28.9443	29.7785	30.1873	30.2833	30.765		32.1915	0.0219286	-1.12882		0.0784832
CAB12320.1	putative transcriptional regulator	Putative transcription factor YdeB	ydeB				7.87897e+06	6.16145e+06	7.51422e+06	9.24076e+06	4.30167e+06	2.9509e+07		23.1396	22.0365	24.8147	22.9096	22.5548	22.8412		25.0738	0.528554	0.561693		0.696888
CAB12325.2	putative PLP-dependent transcriptional regulator	Uncharacterized HTH-type transcriptional regulator YdeF	ydeF				2.31479e+06	2.61046e+06	3.60459e+06	5.7478e+06		3.77806e+07		22.4546	19.0204	25.1711	21.1425	21.3159	21.7814		25.1711	0.677237	0.802127		0.807516
CAB12329.1	putative lipoprotein	Uncharacterized lipoprotein YdeJ	ydeJ		SigP	SUBCELLULAR LOCATION: Cell membrane {ECO:0000255|PROSITE-ProRule:PRU00303}; Lipid-anchor {ECO:0000255|PROSITE-ProRule:PRU00303}.	3.55896e+06			9.42596e+06	3.84618e+06	8.86458e+06		23.1682	21.875	23.0796	21.763	20.8455	18.5163		23.1682	0.0909842	2.33267		0.215929
CAB12334.1	putative transcriptional regulator	Uncharacterized HTH-type transcriptional regulator YdzF	ydzF					4.70217e+07			2.68907e+07	2.40916e+07		17.903	24.6806	24.522	18.6213	25.4868	18.7826		25.6916	0.681342	1.40497		0.810669
CAB12335.1	putative integral inner membrane protein	UPF0750 membrane protein YdeO	ydeO	TMD		SUBCELLULAR LOCATION: Cell membrane {ECO:0000305}; Multi-pass membrane protein {ECO:0000305}.	4.06357e+07	834727				3.71792e+06		19.817	19.5603	21.8261	25.2763	19.6709	18.7763		25.2763	0.716719	-0.84005		0.830062
CAB12339.1	putative transcriptional regulator (TetR/AcrR family)	Uncharacterized HTH-type transcriptional regulator YdeS	ydeS				1.39844e+07	1.05852e+07	1.29046e+07	1.6176e+07	4.64789e+06	9.09286e+06		23.9474	22.1481	23.1163	23.7373	23.3356	23.6214		23.9474	0.406686	-0.49415		0.583723
CAB12344.1	putative PLP-dependent transcriptional regulator	Uncharacterized HTH-type transcriptional regulator YdfD	ydfD									2.51761e+07		20.6929	20.4332	24.5856	18.8181	18.2966	18.6878		24.5856	0.0709784	3.30303		0.180621
CAB12346.1	putative transcriptional regulator	Uncharacterized HTH-type transcriptional regulator YdfF	ydfF				4.97079e+06	1.9401e+06				3.81618e+06		18.3498	20.6583	21.8637	22.245	20.8877	18.3731		23.7202	0.896993	-0.211343		0.945122
CAB12347.1	conserved hypothetical protein	Uncharacterized protein YdfG	ydfG				5.09038e+07	5.13757e+07	4.19933e+07	1.11695e+08	7.04382e+07	1.90165e+08		26.735	26.0698	27.5027	25.6013	25.6146	25.3237		27.6401	0.0416615	1.256		0.122609
CAB12351.1	carboxylesterase NP	Uncharacterized carboxylesterase nap (EC 3.1.1.1)	nap				4.69529e+07	3.34942e+07	7.19678e+07	9.39173e+07	7.14515e+07	9.5729e+07		26.4849	26.0905	26.5125	25.4847	24.9974	26.1009		28.5423	0.073936	0.834943		0.185383
CAB12355.1	putative oxidoreductase	Putative NAD(P)H nitroreductase MhqN (EC 1.-.-.-)	ydfN			SUBCELLULAR LOCATION: Cytoplasm {ECO:0000269|PubMed:17407181, ECO:0000269|PubMed:17725564}.	1727215282	1752763637	2122974386	1367095617	1294738657	1557813809		30.3485	30.27	30.5369	30.6858	30.707	30.9834		31.6944	0.0307121	-0.406957		0.100074
CAB12356.1	putative dioxygenase	Putative ring-cleaving dioxygenase MhqO (EC 1.13.11.-)	ydfO			SUBCELLULAR LOCATION: Cytoplasm {ECO:0000269|PubMed:17407181, ECO:0000269|PubMed:17725564}.	1.26272e+07	5.21035e+06	7.95926e+06		4.15641e+06	3.93429e+06		18.3093	21.9869	21.9077	23.59	22.313	22.9242		23.7606	0.156554	-2.20777		0.312405
CAB12363.1	conserved hypothetical protein	Uncharacterized protein YdgA	ydgA						3.37728e+08	6.36602e+08				29.2458	20.2619	19.1907	19.2488	18.7468	28.3313		29.2458	0.867845	0.790493		0.927178
CAB12364.1	conserved hypothetical protein	Uncharacterized protein YdgB	ydgB				1.17725e+08	6.54683e+07	5.02877e+07	1.52509e+08	9.91041e+07	119194137		27.1843	26.5624	26.8287	26.8108	25.9643	25.5837		27.3326	0.142098	0.738883		0.293591
CAB12366.1	conserved hypothetical protein	Uncharacterized protein YdgD	ydgD	TMD		SUBCELLULAR LOCATION: Cell membrane {ECO:0000305}; Multi-pass membrane protein {ECO:0000305}.	1.45486e+08	1.56518e+08	1.81091e+08		1.78646e+07	3.2718e+07		19.1829	24.0906	24.9636	27.1163	27.2218	27.4321		27.629	0.0664807	-4.51103		0.171735
CAB12367.1	putative N-acetyltransferase	Uncharacterized N-acetyltransferase YdgE (EC 2.3.1.-)	ydgE				1.96405e+07	2.04014e+07		1.57211e+07				23.9062	18.5577	18.6051	24.2273	24.2822	18.1456		24.5197	0.528555	-1.862		0.696474
CAB12370.1	nuclease inhibitor	Protein DinB	dinB				4.74423e+08	5.08199e+08	5.27399e+08	1.78014e+07	1.97728e+08	9.86612e+06		24.0855	27.5589	23.234	28.8216	28.9208	28.9743		29.1684	0.0406778	-3.94609		0.120835
CAB12372.1	putative membrane component	Putative membrane protein YdgH	ydgH	TMD		SUBCELLULAR LOCATION: Cell membrane {ECO:0000305}; Multi-pass membrane protein {ECO:0000305}.	2.07356e+06			2.78709e+06	4.38941e+06			21.4103	22.0656	19.7126	20.9837	19.2159	18.3181		23.0298	0.21265	1.55692		0.383634
CAB12385.1	putative dehydrogenase	Putative NAD(P)H nitroreductase YdgI (EC 1.-.-.-)	ydgI				3.40878e+07	4.46349e+07	5.26375e+07	1.13493e+08	1.3131e+08	1.22737e+08		26.758	26.9684	26.871	25.0227	25.4117	25.6496		27.1428	0.00144782	1.50447	+	0.0125989
CAB12386.1	putative transcriptional regulator (MarR family)	Uncharacterized HTH-type transcriptional regulator YdgJ	ydgJ					2.72938e+07	4.59521e+07		4.97373e+07	2.39101e+07		18.644	25.5678	24.5111	18.0565	24.7021	25.4536		25.9328	0.959963	0.17028		0.979383
CAB12389.1	putative transcriptional regulator (GntR family)	Uncharacterized HTH-type transcriptional regulator YdhC	ydhC							2.80357e+06	1.52427e+07			21.4188	23.8616	21.1906	19.8167	19.1603	20.3225		23.8616	0.0599089	2.39054		0.159589
CAB12390.2	spore cortex lytic enzyme	Putative sporulation-specific glycosylase YdhD (EC 3.2.-.-)	ydhD			SUBCELLULAR LOCATION: Spore wall {ECO:0000305|PubMed:11011148}. Note=Probably localized either on the surface of the outer spore membrane and/or in the inner spore coat.		9.43579e+06	1.71102e+06		5.78992e+06			19.3136	22.4651	18.918	19.4742	23.1697	20.7064		25.9643	0.601441	-0.884547		0.743923
CAB12391.2	putative glycosyltransferase	Uncharacterized UDP-glucosyltransferase YdhE (EC 2.4.1.-)	ydhE					2.52534e+06	2.49082e+06	8.24317e+06	9.84953e+06	6.6773e+06		22.9748	23.2316	22.6708	19.1135	21.268	21.2482		26.083	0.030056	2.41583		0.098369
CAB12394.1	frataxin; iron chaperone	Intracellular iron chaperone frataxin (Fra) (Iron channeling protein frataxin)	fra			SUBCELLULAR LOCATION: Cytoplasm {ECO:0000269|PubMed:21744456}.	5.62938e+07	4.82494e+07	4.77195e+07	1.04514e+08	1.27338e+08	1.12249e+08		26.6391	26.9241	26.7421	25.7465	25.524	25.5081		26.9932	0.000488902	1.17559	+	0.00649625
CAB12396.1	putative acetyltransferase	Uncharacterized protein YdhI	ydhI				4.71213e+07	4.92796e+07	3.24238e+07	8.82277e+07	9.8037e+07	8.71198e+07		26.3947	26.5468	26.3765	25.4899	25.5545	24.9505		26.8509	0.00509483	1.10771	+	0.029213
CAB12397.1	putative metal-dependent phosphohydrolase	Uncharacterized protein YdhJ	ydhJ				1.03014e+07	9.16e+06	1.18845e+07	8.62594e+06	8.16227e+06	9.46695e+06		23.0403	22.9605	23.1745	23.2963	23.1269	23.5026		23.9951	0.1165	-0.250187		0.256971
CAB12398.1	hypothetical protein BSU05790	Uncharacterized protein YdhK	ydhK		SigP		2.52536e+06		3.31411e+06	1.72194e+07	1.9257e+07	1.33955e+07		24.0375	24.1989	23.6752	21.2681	19.4645	21.6602		25.3832	0.0102246	3.17298	+	0.0468769
CAB12406.1	phosphohexomutase; cupin family	Probable mannose-6-phosphate isomerase GmuF (EC 5.3.1.8) (Glucomannan utilization protein F) (Phosphohexomutase) (Phosphomannose isomerase) (PMI)	gmuF									7.5688e+06		19.6224	20.8575	22.8516	19.558	19.6321	19.6626		24.4138	0.187884	1.49299		0.35272
CAB12409.1	thiamine-monophosphate kinase	Thiamine-monophosphate kinase (TMP kinase) (Thiamine-phosphate kinase) (EC 2.7.4.16)	thiL				4.38783e+07	2.77545e+07	2.7506e+07	4.39102e+07	1.01584e+07			25.388	23.2762	20.3554	25.387	24.7262	24.7132		25.8879	0.259909	-1.93563		0.436262
CAB12410.1	tRNA(NNU) t(6)A37 threonylcarbamoyladenosine modification; ADP binding protein	tRNA threonylcarbamoyladenosine biosynthesis protein TsaE (t(6)A37 threonylcarbamoyladenosine biosynthesis protein TsaE)	tsaE			SUBCELLULAR LOCATION: Cytoplasm {ECO:0000269|PubMed:19246765}. Note=Localized predominantly at the cell poles and at the periphery of the bacterium.	1.39197e+07	2.38738e+07	2.13102e+07		3.09195e+07	2.87217e+07		19.5035	24.882	24.7756	23.7306	24.5089	24.345		25.113	0.558685	-1.14117		0.711258
CAB12411.1	tRNA(NNU) t(6)A37 threonylcarbamoyladenosine modification; protease involved in TsaD function	tRNA threonylcarbamoyladenosine biosynthesis protein TsaB (t(6)A37 threonylcarbamoyladenosine biosynthesis protein TsaB)	tsaB			SUBCELLULAR LOCATION: Cytoplasm {ECO:0000269|PubMed:17005971}.	3.2301e+07	3.60429e+07	4.67635e+07	2.74882e+07	1.08188e+07	9.19854e+07		24.7123	23.367	26.4549	24.9451	25.1032	25.4789		26.4549	0.733863	-0.330973		0.845944
CAB12413.1	tRNA(NNU) t(6)A37 threonylcarbamoyladenosine modification; glycation binding protein	tRNA N6-adenosine threonylcarbamoyltransferase (EC 2.3.1.234) (N6-L-threonylcarbamoyladenine synthase) (t(6)A synthase) (t(6)A37 threonylcarbamoyladenosine biosynthesis protein TsaD) (tRNA threonylcarbamoyladenosine biosynthesis protein TsaD)	tsaD			SUBCELLULAR LOCATION: Cytoplasm {ECO:0000255|HAMAP-Rule:MF_01445}.	1.07757e+07	1.67757e+07	2.11553e+07		8.0438e+06	1.37636e+07		19.389	22.9395	23.7143	23.3613	23.9999	24.3345		24.7354	0.238666	-1.88428		0.411499
CAB12414.2	putative ABC transporter (ATP-binding protein)	Uncharacterized ABC transporter ATP-binding protein YdiF	ydiF				1.62484e+07	3.49975e+07	8.12794e+06	7.99196e+07	1.11976e+07	7.27172e+07		26.2521	23.4167	26.1158	23.9538	25.0607	22.9545		26.2521	0.3141	1.27184		0.49292
CAB12415.1	molybdenum cofactor biosynthesis protein C	Cyclic pyranopterin monophosphate synthase (EC 4.6.1.17) (Molybdenum cofactor biosynthesis protein C)	moaC				1.25233e+07	3.73281e+07	2.11715e+07	3.16276e+07	1.42e+07	2.21841e+07		24.9147	23.7594	24.403	23.5781	25.1538	24.3356		25.4617	0.995743	0.0032		0.997992
CAB12416.1	transcription repressor of cydABCD and yjlC-ndh expression	Redox-sensing transcriptional repressor Rex	rex			SUBCELLULAR LOCATION: Cytoplasm {ECO:0000305}.	2.51552e+07	2.5857e+07	4.41533e+07	5.93708e+07	7.68633e+07	5.14853e+07		25.8233	26.1958	25.6177	24.5844	24.6241	25.396		28.022	0.0322251	1.01076		0.103785
CAB12421.2	chaperonin small subunit	10 kDa chaperonin (GroES protein) (Protein Cpn10)	groES			SUBCELLULAR LOCATION: Cytoplasm {ECO:0000250}.	2948715880	2228352873	2067171703	2672950480	3357316052	2472846773		31.3158	31.6447	31.2035	31.4574	31.0533	30.945		31.655	0.31269	0.236067		0.492099
CAB12422.1	chaperonin large subunit	60 kDa chaperonin (GroEL protein) (Protein Cpn60) (Stress protein H5)	groEL			SUBCELLULAR LOCATION: Cytoplasm.	1915344904	1811105443	1925199610	1191362106	1258493750	1284295065		30.15	30.2291	30.2583	30.835	30.7542	30.8424		30.8424	0.000154169	-0.598063	+	0.00360107
CAB12423.1	hypothetical protein BSU06040	Uncharacterized protein YdiM	ydiM								4.43551e+07	5.05503e+07		19.204	25.4026	25.5912	19.761	20.7032	18.6343		26.2771	0.165192	3.69976		0.325832
CAB12425.1	DNA-methyltransferase (cytosine-specific)	Probable BsuMI modification methylase subunit YdiO (M1.BsuMI) (EC 2.1.1.37) (Cytosine-specific methyltransferase M1.BsuMI)	bsuMA				2.7602e+07	100870214	1.11404e+08	6.25163e+06	2.95411e+06	1.93627e+06		22.5758	21.4943	20.8849	24.7183	26.5879	26.7312		27.0255	0.0058939	-4.36082	+	0.0320553
CAB12428.1	type-2 restriction enzyme BsuMI component BsuRA (YdiR)	Type-2 restriction enzyme BsuMI component YdiR (R.BsuM) (R.BsuMI) (EC 3.1.21.4) (Endonuclease BsuMI component YdiR) (Type II restriction enzyme BsuMI component YdiR)	bsuRA				8.241e+06		8.7007e+06					19.173	19.6382	18.5708	22.9744	18.324	23.0527		24.105	0.21866	-2.32301		0.391612
CAB12429.1	type-2 restriction enzyme BsuMI component BsuRB (YdiS)	Type-2 restriction enzyme BsuMI component YdiS (R.BsuM) (R.BsuMI) (EC 3.1.21.4) (Endonuclease BsuMI component YdiS) (Type II restriction enzyme BsuMI component YdiS)	bsuRB				2.61075e+07	2.6083e+07	2.72867e+07	1.01311e+07	2.78694e+06	7.91887e+06		23.2723	21.4103	22.9169	24.638	24.6366	24.7017		24.8889	0.0204445	-2.12562		0.0746157
CAB12430.1	type-2 restriction enzyme BsuMI component BsuRC (YdjA)	Type-2 restriction enzyme BsuMI component YdjA (R.BsuM) (R.BsuMI) (EC 3.1.21.4) (Endonuclease BsuMI component YdjA) (Type II restriction enzyme BsuMI component YdjA)	bsuRC								1.23377e+06			19.1093	20.2346	18.8238	18.668	19.7909	20.0049		21.7742	0.876936	-0.0986433		0.932401
CAB12434.1	glucitol (sorbitol) dehydrogenase	Sorbitol dehydrogenase (EC 1.1.1.14) (Glucitol dehydrogenase) (L-iditol 2-dehydrogenase)	gutB									1.15935e+06		19.8715	18.5382	20.1449	18.0088	20.1263	18.7361		22.7836	0.51929	0.56113		0.687942
CAB12436.1	putative sugar kinase (ribokinase family)	Uncharacterized sugar kinase YdjE (EC 2.7.1.-)	ydjE				8.30097e+07	7.72065e+07	8.79773e+07	8.7062e+07	8.5488e+07	6.92051e+07		26.3755	26.3492	26.0444	26.3068	26.2022	26.3906		26.7706	0.734156	-0.0434967		0.845842
CAB12437.1	phage shock protein A homolog	Phage shock protein A homolog	pspA				5.56439e+08	7.00112e+08	6.44727e+08	2.99112e+07	3.32944e+07	4.7379e+07		24.8342	24.9888	25.4977	29.0516	29.383	29.2641		29.383	4.99e-05	-4.12602	+	0.00251691
CAB12438.1	putative phage replication protein	Uncharacterized protein YdjG	ydjG	TMD		SUBCELLULAR LOCATION: Cell membrane {ECO:0000305}; Single-pass membrane protein {ECO:0000305}.	3.30465e+07	33735640	2.20406e+07					19.0676	19.7282	18.3876	24.978	25.0078	24.3937		25.0078	0.000192659	-5.73202	+	0.00399541
CAB12439.1	conserved hypothetical protein	UPF0603 protein YdjH	ydjH	TMD	SigP	SUBCELLULAR LOCATION: Cell membrane {ECO:0000305}; Single-pass type I membrane protein {ECO:0000305}.	2.17146e+07	4.10441e+07	3.49142e+07					18.3962	19.6714	18.2889	24.3722	25.2907	25.0573		25.2967	0.000303905	-6.12123	+	0.0049953
CAB12440.1	putative phage protein	Uncharacterized protein YdjI	ydjI				2.75809e+08	2.81373e+08	3.68734e+08	3.69211e+07	3.32791e+07	3.59109e+07		25.1379	24.9881	25.0979	28.0391	28.0679	28.458		28.458	2.58e-05	-3.11368	+	0.00173687
CAB12443.1	acetoin reductase/2,3-butanediol dehydrogenase	(R,R)-butanediol dehydrogenase (EC 1.1.1.4) (Acetoin reductase/2,3-butanediol dehydrogenase) (AR/BDH)	bdhA				8.97585e+08	9.58697e+08	8.90596e+08	1103874141	1096178793	1309241834		30.0399	30.0298	30.2861	29.7415	29.8365	29.7302		31.4817	0.0180415	0.34923		0.0685515
CAB12445.1	putative membrane protein	Uncharacterized protein YdjN	ydjN		SigP						1.35474e+07	1.81695e+07		18.4609	23.6915	24.115	18.4696	18.9886	20.3691		24.115	0.213686	2.81337		0.384253
CAB12446.1	conserved hypothetical protein	Uncharacterized protein YdjO	ydjO				1.4412e+08	7.62361e+07	4.08392e+07	1.36878e+08	1.58053e+08	1.15211e+08		27.0283	27.2358	26.7797	27.1027	26.184	25.2834		27.7703	0.202464	0.824583		0.37439
CAB12447.1	putative peroxydase	AB hydrolase superfamily protein YdjP (EC 3.-.-.-)	ydjP				1.04519e+08	5.23235e+07	6.79048e+07	3.95058e+07	5.14322e+07	7.3476e+07		25.2356	25.6162	26.1308	26.6392	25.641	26.017		26.6789	0.323907	-0.438217		0.501571
CAB12448.1	conserved hypothetical protein	Uncharacterized protein YeaA	yeaA				794621	1.11834e+06	1.10853e+06					19.4644	19.987	19.7371	19.5999	20.0929	20.0802		22.7492	0.428866	-0.194867		0.604993
CAB12449.1	outer spore coat copper-dependent laccase	Spore coat protein A	cotA				1.8759e+06							17.8521	19.5478	19.1909	20.8392	18.6554	18.2325		20.9782	0.712931	-0.378713		0.82697
CAB12450.2	gamma-aminobutyrate (GABA) permease	GABA permease (4-amino butyrate transport carrier) (Gamma-aminobutyrate permease) (Proline transporter GabP)	gabP	TMD		SUBCELLULAR LOCATION: Cell membrane {ECO:0000305}; Multi-pass membrane protein {ECO:0000255}.			5.42791e+06					17.7041	20.637	19.336	19.1512	20.1264	22.372		25.8828	0.358129	-1.32417		0.534783
CAB12452.2	conserved hypothetical protein	Uncharacterized protein YeaC	yeaC				2.53644e+07	1.04355e+08	4.66308e+07	5.58007e+07	4.75464e+07	3.76034e+07		25.7338	25.5028	25.1644	24.5963	26.6369	25.4748		27.8577	0.87564	-0.102343		0.932363
CAB12455.2	GMP synthetase	GMP synthase [glutamine-hydrolyzing] (EC 6.3.5.2) (GMP synthetase) (Glutamine amidotransferase)	guaA				4.88801e+08	4.62148e+08	4.70407e+08	3.7828e+08	3.71938e+08	4.54619e+08		28.4949	28.4705	28.7601	28.8647	28.7838	28.8093		29.1348	0.0633548	-0.24411		0.165588
CAB12456.1	hypoxanthine/guanine permease	Guanine/hypoxanthine permease PbuG	pbuG	TMD		SUBCELLULAR LOCATION: Cell membrane {ECO:0000305}; Multi-pass membrane protein {ECO:0000305}.	8.48708e+06	8.05297e+06						20.1753	18.7806	19.5221	23.0168	22.9411	19.0693		23.3929	0.184805	-2.18308		0.349304
CAB12462.1	N5-carboxyaminoimidazole ribonucleotide mutase	N5-carboxyaminoimidazole ribonucleotide mutase (N5-CAIR mutase) (EC 5.4.99.18) (5-(carboxyamino)imidazole ribonucleotide mutase)	purE				2.62051e+08	3.80737e+08	499131990	2.13703e+08	3.76257e+08	4.10764e+08		27.671	28.4871	28.6137	27.9653	28.5042	28.8949		29.0443	0.647286	-0.19748		0.782313
CAB12463.2	N5-carboxyaminoimidazole ribonucleotide synthase	N5-carboxyaminoimidazole ribonucleotide synthase (N5-CAIR synthase) (EC 6.3.4.18) (5-(carboxyamino)imidazole ribonucleotide synthetase)	purK				9.32772e+07	7.97065e+07	9.35439e+07	8.24875e+07	7.30345e+07	8.08663e+07		26.2977	26.1221	26.269	26.475	26.2482	26.4791		26.5507	0.141736	-0.17119		0.293389
CAB12464.1	adenylosuccinate lyase	Adenylosuccinate lyase (ASL) (EC 4.3.2.2) (Adenylosuccinase) (ASase) (Glutamyl--tRNA ligase regulatory factor)	purB				1267934426	1338113196	1308333774	7.77041e+08	798469836	8.56036e+08		29.5334	29.5727	29.6731	30.2398	30.3176	30.2851		30.4926	0.000130147	-0.68776	+	0.00339761
CAB12465.1	phosphoribosylaminoimidazole succinocarboxamide synthetase	Phosphoribosylaminoimidazole-succinocarboxamide synthase (EC 6.3.2.6) (SAICAR synthetase) (Vegetative protein 286A) (VEG286A)	purC				6.81835e+08	5.89131e+08	9.33143e+08	1.45282e+08	2.25332e+08	1.99188e+08		27.1143	27.7475	27.5695	29.3449	29.134	29.7975		29.7975	0.00200429	-1.94836	+	0.0151276
CAB12466.1	factor required for phosphoribosylformylglycinamidine synthetase activity	Phosphoribosylformylglycinamidine synthase subunit PurS (FGAM synthase) (EC 6.3.5.3) (Formylglycinamide ribonucleotide amidotransferase subunit III) (FGAR amidotransferase III) (FGAR-AT III) (Phosphoribosylformylglycinamidine synthase subunit III)	purS			SUBCELLULAR LOCATION: Cytoplasm {ECO:0000255|HAMAP-Rule:MF_01926}.	2175234729	1998093725	2167474228	7.97011e+08	7.78131e+08	4.79912e+08		29.57	29.5354	28.8382	31.0185	30.896	31.0134		31.0511	0.00234745	-1.66141	+	0.0171348
CAB12467.1	phosphoribosylformylglycinamidine synthetase I	Phosphoribosylformylglycinamidine synthase subunit PurQ (FGAM synthase) (EC 6.3.5.3) (Formylglycinamide ribonucleotide amidotransferase subunit I) (FGAR amidotransferase I) (FGAR-AT I) (Glutaminase PurQ) (EC 3.5.1.2) (Phosphoribosylformylglycinamidine synthase subunit I)	purQ			SUBCELLULAR LOCATION: Cytoplasm {ECO:0000255|HAMAP-Rule:MF_00421}.	5.5158e+08	595726304	7.06396e+08	1.08183e+08	1.23121e+08	9.14736e+07		26.6889	26.8755	26.4469	29.039	29.1501	29.3959		29.5063	0.000101036	-2.52458	+	0.00311388
CAB12468.2	phosphoribosylformylglycinamidine synthetase II	Phosphoribosylformylglycinamidine synthase subunit PurL (FGAM synthase) (EC 6.3.5.3) (Formylglycinamide ribonucleotide amidotransferase subunit II) (FGAR amidotransferase II) (FGAR-AT II) (Glutamine amidotransferase PurL) (Phosphoribosylformylglycinamidine synthase subunit II)	purL			SUBCELLULAR LOCATION: Cytoplasm {ECO:0000255|HAMAP-Rule:MF_00420}.	5.96094e+08	5.31722e+08	4.73585e+08	1.13036e+08	1.10477e+08	1.08708e+08		26.7522	26.7192	26.6959	29.151	28.9861	28.8191		29.151	2.02e-05	-2.26295	+	0.00159878
CAB12469.2	glutamine phosphoribosylpyrophosphate amidotransferase	Amidophosphoribosyltransferase (ATase) (EC 2.4.2.14) (Glutamine phosphoribosylpyrophosphate amidotransferase) (GPATase)	purF				1.21141e+08	1.59674e+08	9.94956e+07	1.87701e+07	1.26809e+07	2.18035e+07		24.1619	23.5962	24.3781	26.8521	27.2506	26.5681		27.3739	0.000742915	-2.84488	+	0.00820163
CAB12470.2	phosphoribosylaminoimidazole synthetase	Phosphoribosylformylglycinamidine cyclo-ligase (EC 6.3.3.1) (AIR synthase) (AIRS) (Phosphoribosyl-aminoimidazole synthetase)	purM			SUBCELLULAR LOCATION: Cytoplasm {ECO:0000250}.	1.457e+08	1.77262e+08	1.88097e+08	9.78591e+07	9.89166e+07	1.24482e+08		26.5442	26.5597	26.8914	27.1184	27.4013	27.4869		27.6588	0.0134537	-0.670457		0.0554903
CAB12471.2	phosphoribosylglycinamide formyltransferase	Phosphoribosylglycinamide formyltransferase (EC 2.1.2.2) (5'-phosphoribosylglycinamide transformylase) (GAR transformylase) (GART)	purN				9.94982e+07	9.96843e+07	9.9017e+07	3.38151e+07	2.855e+07	3.50804e+07		25.0112	24.767	25.0642	26.5682	26.5709	26.5612		26.8007	6e-05	-1.61929	+	0.002719
CAB12472.2	fused phosphoribosylaminoimidazole carboxy formyl formyltransferase; inosine-monophosphate cyclohydrolase	Bifunctional purine biosynthesis protein PurH [Includes: Phosphoribosylaminoimidazolecarboxamide formyltransferase (EC 2.1.2.3) (AICAR transformylase); IMP cyclohydrolase (EC 3.5.4.10) (ATIC) (IMP synthase) (Inosinicase)]	purH				1145605182	1223332008	9.42018e+08	9.16409e+08	7.88518e+08	690094006		29.7714	29.5546	29.3622	30.0935	30.1882	29.8112		30.2399	0.0459074	-0.4682		0.131443
CAB12473.1	phosphoribosylglycinamide synthetase	Phosphoribosylamine--glycine ligase (EC 6.3.4.13) (GARS) (Glycinamide ribonucleotide synthetase) (Phosphoribosylglycinamide synthetase)	purD				4.04505e+08	3.83619e+08	3.86629e+08	1.78994e+08	177159240	1.49268e+08		27.4153	27.4005	27.1533	28.5916	28.5151	28.5264		28.8013	0.000158005	-1.2213	+	0.00361456
CAB12474.2	putative transcriptional regulator (Lrp/AsnC family)	Uncharacterized HTH-type transcriptional regulator YezC	yezC				4.71526e+06	7.89503e+06	1.02234e+07	1.60301e+07	1.14229e+07			23.9343	23.4454	18.9987	22.1689	22.9125	23.2854		24.6126	0.700644	-0.66279		0.818278
CAB12476.1	putative adenine deaminase YerA	Putative adenine deaminase YerA (Adenase) (Adenine aminase) (EC 3.5.4.2)	yerA						1.32296e+06	7.15244e+06	7.01891e+06	3.66806e+06		22.77	22.7428	21.8066	19.6021	18.7242	20.3353		27.3613	0.0068669	2.88592	+	0.0353542
CAB12478.1	conserved hypothetical protein	Uncharacterized protein YerC	yerC				4.77397e+08	5.0233e+08	3.33436e+08	5.73274e+08	489054678	6.36851e+08		29.0947	28.8654	29.2464	28.8306	28.9041	28.3128		29.7104	0.148932	0.386317		0.302915
CAB12480.1	heptaprenylglyceryl-phosphate synthase	Heptaprenylglyceryl phosphate synthase (HepGP synthase) (EC 2.5.1.n9) (Glycerol-1-phosphate heptaprenyltransferase)	pcrB						2.23291e+06	3.67651e+06	6.39979e+06			21.8099	22.6096	18.9763	20.3238	18.4371	21.0905		22.6373	0.432509	1.18148		0.608199
CAB12481.1	ATP-dependent DNA helicase	ATP-dependent DNA helicase PcrA (EC 3.6.4.12)	pcrA				2.81143e+07	2.48957e+07	2.40025e+07	1.36791e+07	7.94199e+06	1.61412e+07		23.7055	22.9211	23.9442	24.7448	24.5694	24.5167		24.9068	0.0264896	-1.0867		0.0896043
CAB12482.1	DNA ligase	DNA ligase (EC 6.5.1.2) (Polydeoxyribonucleotide synthase [NAD(+)])	ligA				1.84374e+07	8.75256e+06	1.59082e+07	5.09597e+06	2.20628e+07	1.39914e+07		22.2809	24.3951	23.738	24.1361	23.0613	23.9233		24.3951	0.75538	-0.23553		0.856072
CAB12483.1	putative lipoprotein	Uncharacterized lipoprotein YerH	yerH		SigP	SUBCELLULAR LOCATION: Cell membrane {ECO:0000255|PROSITE-ProRule:PRU00303}; Lipid-anchor {ECO:0000255|PROSITE-ProRule:PRU00303}.	3.8923e+07	4.62106e+07	4.80093e+07	4.92084e+07	3.50732e+07	23082847		25.5524	25.0639	24.4603	25.2141	25.4617	25.5168		25.6974	0.321708	-0.372023		0.500259
CAB12484.1	putative kinase	Uncharacterized protein YerI	yerI				4.39614e+06	3.08688e+06	1.02916e+07	2.38081e+06	4.94557e+06	1.63966e+06		21.183	22.2377	20.645	22.0678	21.5577	23.295		23.9315	0.243418	-0.951597		0.416136
CAB12487.1	glutamyl-tRNA(Gln) amidotransferase (subunit C)	Glutamyl-tRNA(Gln) amidotransferase subunit C (Glu-ADT subunit C) (EC 6.3.5.-)	gatC				342387852	2.75318e+08	3.25318e+08	2.90454e+08	1.91744e+08	1.62229e+08		28.1137	27.5146	27.2735	28.3511	28.0365	28.2773		28.9823	0.0927465	-0.58769		0.218476
CAB12488.1	glutamyl-tRNA(Gln) amidotransferase (subunit A)	Glutamyl-tRNA(Gln) amidotransferase subunit A (Glu-ADT subunit A) (EC 6.3.5.7)	gatA				4.04572e+08	4.7304e+08	4.61441e+08	2.18752e+08	3.08543e+08	2.75304e+08		27.7047	28.2009	28.0364	28.5918	28.8174	28.7816		28.8935	0.00979535	-0.74957	+	0.0456636
CAB12489.2	glutamyl-tRNA(Gln) amidotransferase (subunit B)	Aspartyl/glutamyl-tRNA(Asn/Gln) amidotransferase subunit B (Asp/Glu-ADT subunit B) (EC 6.3.5.-)	gatB				460577317	4.97932e+08	4.60386e+08	3.0308e+08	330493273	4.21255e+08		28.1751	28.3	28.6501	28.7789	28.8914	28.7783		28.9625	0.0399627	-0.44107		0.11935
CAB12490.1	putative transcriptional regulator (TetR/AcrR family)	Uncharacterized HTH-type transcriptional regulator YerO	yerO				3.4225e+08	3.35224e+08						19.1748	17.8944	19.1119	28.3505	28.3206	19.4209		28.8987	0.0914363	-6.63695		0.216539
CAB12491.2	transporter involved in surfactin self-resistance	Swarming motility protein SwrC	swrC				8.26214e+07	4.71283e+07	2.30564e+07	7.36704e+07	5.59967e+07	6.30461e+07		26.1346	25.7388	25.9099	26.3	25.4901	24.4587		26.5154	0.401104	0.51152		0.579082
CAB12492.1	diacylglycerol kinase	Diacylglycerol kinase (DAG kinase) (DAGK) (EC 2.7.1.107)	dagK				3.55683e+07	3.49555e+07	4.26868e+07	3.68503e+07	3.40337e+07	3.10761e+07		25.1352	25.0205	24.8893	25.0841	25.059	25.3473		25.4528	0.271073	-0.14849		0.44722
CAB12493.1	methyltransferase of m5U747 and m5U1939 in 23S RNA	23S rRNA (uracil-C(5))-methyltransferase RlmCD (EC 2.1.1.189) (EC 2.1.1.190) (23S rRNA (uracil(1939)-C(5))-methyltransferase) (23S rRNA (uracil(747)-C(5))-methyltransferase)	rlmCD				2.80587e+06	4.1051e+06	2.06534e+06					19.6314	19.8541	20.4689	21.42	21.969	20.9779		21.969	0.0180831	-1.47086		0.0685921
CAB12496.1	putative restriction type II methylase	Putative DNA methyltransferase YeeA (EC 2.1.1.-) (Modification methylase BsuMORF677P) (M.BsuMORF677P)	yeeA				5.02348e+06	5.25838e+06	8.19647e+06	7.89991e+06				22.9134	19.4437	19.5798	22.2603	22.3262	22.9666		23.1641	0.180884	-1.87204		0.34483
CAB12497.2	putative DNA helicase / endonuclease	Putative ATP-dependent helicase YeeB (EC 3.6.4.-)	yeeB				2.37481e+07	1.97019e+07	1.70893e+07		9.65871e+06	6.6357e+06		18.4621	23.2034	22.6618	24.5013	24.2318	24.0266		24.6033	0.13513	-2.81082		0.284761
CAB12504.3	conserved hypothetical protein	Probable transcriptional regulatory protein YeeI	yeeI			SUBCELLULAR LOCATION: Cytoplasm {ECO:0000255|HAMAP-Rule:MF_00918}.		4.96586e+07		9.59476e+07	9.56254e+07	3.09448e+07		26.5157	26.5109	24.8832	18.8019	25.5655	19.3093		26.5157	0.10176	4.74437		0.231833
CAB12506.1	conserved hypothetical protein	Uncharacterized protein YesE	yesE					5.65984e+07						19.696	18.9131	18.8865	19.1583	25.7543	19.8573		27.1414	0.314258	-2.42478		0.492471
CAB12511.1	putative acetyltransferase	Uncharacterized N-acetyltransferase YesJ (EC 2.3.1.-)	yesJ				1.59533e+07	2.18509e+07	1.36023e+07	5.27177e+07	1.24409e+08	2.77799e+07		25.6518	26.8905	24.7275	23.9274	24.3812	23.6974		26.8905	0.0560048	1.75465		0.15174
CAB12513.1	putative permease	Uncharacterized protein YesL	yesL	TMD		SUBCELLULAR LOCATION: Cell membrane {ECO:0000305}; Multi-pass membrane protein {ECO:0000305}.	7.3123e+07	2.48688e+07	2.7586e+07	4.99673e+07	5.40542e+07	4.65348e+07		25.5745	25.6879	25.4718	26.1238	24.5678	24.7174		27.5082	0.426515	0.441703		0.603211
CAB12532.1	putative glycosidase	Alpha-galacturonidase (EC 3.2.1.67)	lplD				1.68953e+06			5.47354e+06		3.64227e+06		22.384	20.0113	21.7964	20.6882	20.3103	18.4887		22.384	0.186547	1.56818		0.350804
CAB12534.2	heme-degrading monooxygenase	Heme-degrading monooxygenase HmoA (EC 1.14.14.18) (Heme oxygenase)	hmoA			SUBCELLULAR LOCATION: Cytoplasm {ECO:0000250}.	1121816234	1056145302	1108888342	2320105762	1501685249	1769872962		31.1115	30.4839	30.721	30.0632	29.9762	30.0465		31.6368	0.0158476	0.74355		0.0622403
CAB12535.1	putative lyase/dioxygenase	Uncharacterized protein YetH	yetH							4.60342e+07	5.47678e+07	4.38826e+07		25.4562	25.7068	25.3871	18.8124	18.5083	18.9461		25.7731	1.96e-06	6.76111	+	0.00145309
CAB12539.1	putative integral membrane protein	Uncharacterized protein YetJ	yetJ	TMD		SUBCELLULAR LOCATION: Cell membrane {ECO:0000305}; Multi-pass membrane protein {ECO:0000305}.	3.73311e+07	1.14864e+07	1.33486e+07	1.33755e+07	1.49656e+07	3.16002e+06		23.6731	23.8351	21.5915	25.1539	23.4534	23.6702		25.1539	0.303794	-1.05925		0.483933
CAB12544.1	putative bifunctional P-450/NADPH-P450 reductase 1	Bifunctional cytochrome P450/NADPH--P450 reductase 1 (CYP102A2) (Fatty acid hydroxylase CypD) (Flavocytochrome P450 102A2) [Includes: Cytochrome P450 102A2 (EC 1.14.14.1); NADPH--cytochrome P450 reductase (EC 1.6.2.4)]	cypD			SUBCELLULAR LOCATION: Cytoplasm {ECO:0000250}.	1.29748e+07	1.14708e+07	8.14345e+06	788476	976422	1.033e+06		19.5887	19.8971	19.9784	23.6292	23.4515	22.9572		24.2422	0.0001122	-3.52454	+	0.00315155
CAB12545.2	exported glycerol phosphate lipoteichoic acid synthetase and anion-binding protein	Lipoteichoic acid synthase 1 [Cleaved into: Glycerol phosphate lipoteichoic acid synthase 1 (LTA synthase 1) (EC 2.7.8.-) (Polyglycerol phosphate synthase 1); Processed glycerol phosphate lipoteichoic acid synthase 1]	ltaSA	TMD		SUBCELLULAR LOCATION: Cell membrane {ECO:0000305}; Multi-pass membrane protein {ECO:0000305}.; SUBCELLULAR LOCATION: Processed glycerol phosphate lipoteichoic acid synthase 1: Secreted. Note=The secretion into the extracellular medium is dependent on SecA and Ffh.		1.20328e+06						19.0971	18.8744	18.841	20.5501	20.1986	18.929		22.4702	0.128082	-0.955067		0.274869
CAB12548.1	putative glycosyltransferase	Uncharacterized protein YfnF	yfnF				1.93165e+07	8.89886e+06		1.20729e+07				23.5253	19.7326	19.7448	24.2033	23.0852	18.3436		24.6465	0.710109	-0.87646		0.825855
CAB12554.1	putative aldehyde dehydrogenase	Putative aldehyde dehydrogenase YfmT (EC 1.2.1.3)	yfmT				4.76027e+08	4.59515e+08	4.48966e+08	7.29966e+08	7.00267e+08	751032521		29.4432	29.3833	29.4843	28.8265	28.7755	28.742		29.5472	6.79e-05	0.655613	+	0.00268945
CAB12555.1	putative chemotaxis sensory transducer	Putative sensory transducer protein YfmS (Methyl-accepting chemotaxis protein)	yfmS				5.44364e+08	4.72617e+08	6.09039e+08	9.00766e+08	8.71469e+08	7.59172e+08		29.7466	29.6989	29.4998	29.02	28.8161	29.182		29.8354	0.00781757	0.642413	+	0.038808
CAB12556.1	putative ABC protein involved in RecA-independent precise excision of transposons	Uncharacterized ABC transporter ATP-binding protein YfmR (EC 3.6.3.-)	uup				1.4638e+07	1.55469e+07	2.3382e+07	1.57162e+07	1.33573e+07	1.51237e+07		23.9058	23.6711	23.8503	23.8032	23.8901	24.4789		25.617	0.329205	-0.24835		0.505191
CAB12571.2	putative ATP-binding protein	Uncharacterized ABC transporter ATP-binding protein YfmM (EC 3.6.3.-)	yfmM				1.86464e+07	2.35256e+07	3.70258e+06	8.55992e+06		4.40126e+06		23.0292	18.559	22.0695	24.1524	24.4877	21.8201		24.4877	0.228616	-2.26753		0.402619
CAB12572.1	putative ATP-dependent RNA helicase	Probable ATP-dependent RNA helicase YfmL (EC 3.6.4.13)	yfmL				1.24051e+07		5.7114e+07		1.81955e+07	7.95257e+06		20.1751	24.1171	22.923	23.5644	18.5425	25.7673		25.7673	0.932458	-0.21972		0.965977
CAB12573.1	putative acetyltransferase	Uncharacterized N-acetyltransferase YfmK (EC 2.3.1.-)	yfmK				1.97833e+07	2.92381e+07	3.23859e+07			1.57064e+07		18.3418	19.5181	23.9048	24.2378	24.8013	24.9489		25.6583	0.0753674	-4.07443		0.187279
CAB12574.1	putative oxidoreductase	Putative NADP-dependent oxidoreductase YfmJ (EC 1.-.-.-)	yfmJ				4.11386e+07	3.54856e+07	3.29868e+07	9.87396e+07	2.02272e+08	1.31739e+08		26.5571	27.5917	26.9731	25.294	25.0807	24.9754		28.5852	0.00363002	1.92395	+	0.0233479
CAB12577.1	conserved hypothetical protein	Uncharacterized protein YfmG	yfmG				1.59679e+08	1.7904e+08	2.2919e+08	3.87231e+06	6.06516e+06	9.1778e+06		21.8848	22.5321	23.1297	27.2506	27.4157	27.772		28.1454	0.000221764	-4.9639	+	0.00417029
CAB12581.1	iron-dicitrate ABC transporter (binding lipoprotein)	Fe(3+)-citrate-binding protein YfmC (Ferric-citrate-binding protein)	yfmC		SigP	SUBCELLULAR LOCATION: Cell membrane {ECO:0000305|PubMed:14730579}; Lipid-anchor {ECO:0000305|PubMed:14730579}.	2.26814e+08	209997327	2.39208e+08	3.26431e+08	3.57556e+08	240308592		28.2822	28.4136	27.8403	27.7569	27.6458	27.8337		28.4136	0.0757101	0.433227		0.18771
CAB12582.1	conserved hypothetical protein	Uncharacterized protein YfmB	yfmB								2.83703e+07	1.61357e+07		19.2097	24.7579	23.9438	19.0151	18.8985	19.3726		24.8135	0.110868	3.5417		0.247003
CAB12584.1	heat stress induced protein	General stress protein 17M (GSP17M)	yflT				7.00335e+07			1.78616e+08	2.55358e+08	4.0729e+08		27.4123	27.9279	28.6015	26.0615	18.9023	19.1456		30.499	0.0494657	6.61076		0.137895
CAB12590.1	transporter of divalent metal ions/citrate complexes	Mg(2+)/citrate complex secondary transporter	citM	TMD		SUBCELLULAR LOCATION: Cell membrane {ECO:0000305}; Multi-pass membrane protein {ECO:0000305}.	2.47535e+06							19.4139	19.5906	20.1144	21.2392	20.3391	18.5282		25.8295	0.710084	-0.329197		0.82626
CAB12591.1	putative metal-dependent hydrolase	Probable metallo-hydrolase YflN (EC 3.-.-.-)	yflN						1.56882e+07	8.93353e+07	8.56376e+07	3.93789e+07		26.4127	26.3517	25.2309	19.7899	18.531	23.9032		26.4127	0.0343944	5.2571		0.108257
CAB12593.1	putative acylphosphatase	Acylphosphatase (EC 3.6.1.7) (Acylphosphate phosphohydrolase)	yflL								6.26534e+07	5.31857e+07		19.1239	25.9009	25.6645	19.1071	19.0402	20.4347		27.0805	0.149593	4.03577		0.303702
CAB12594.1	putative sulfur carrier	Uncharacterized protein YflK	yflK				1.95354e+07		2.44176e+07	5.18352e+06				22.3055	19.7	19.1894	24.2196	18.8956	24.5414		24.9506	0.356724	-2.1539		0.534484
CAB12598.1	methionine aminopeptidase B	Methionine aminopeptidase 2 (MAP 2) (MetAP 2) (EC 3.4.11.18)	mapB			SUBCELLULAR LOCATION: Cytoplasm {ECO:0000269|PubMed:16207374}.	2.80388e+08	3.05833e+08	1.91357e+08	1.86978e+08	2.24383e+08	3.52273e+08		27.4783	27.7414	28.3921	28.0629	28.1882	27.5117		28.678	0.890162	-0.0503033		0.941501
CAB12611.1	transcriptional regulator (GntR family)	HTH-type transcriptional regulator TreR (Trehalose operon repressor)	treR						5.8546e+06			7.49489e+06		20.4685	17.9048	22.8375	20.201	20.2764	22.4811		22.8375	0.73556	-0.582583		0.845703
CAB12612.1	NAD(P)H-flavin oxidoreductase (nitroreductase)	Putative NAD(P)H nitroreductase YfkO (EC 1.-.-.-)	nfsB				3.43499e+07	3.30237e+07	4.7374e+07	8.97048e+07	1.02558e+08	7.62403e+07		26.4187	26.6119	26.184	25.0338	24.977	25.4976		27.4657	0.0038978	1.2354	+	0.0246417
CAB12613.1	exported 2',3'-cyclic-nucleotide 2'-phosphodiesterase, 2' (or 3') nucleotidase and 5' nucleotidase	Trifunctional nucleotide phosphoesterase protein YfkN [Includes: 2',3'-cyclic-nucleotide 2'-phosphodiesterase/3'-nucleotidase (EC 3.1.3.6) (EC 3.1.4.16); 5'-nucleotidase (EC 3.1.3.5)]	yfkN		SigP	SUBCELLULAR LOCATION: Secreted, cell wall {ECO:0000305|PubMed:14688230}; Peptidoglycan-anchor {ECO:0000305|PubMed:14688230}.		381076			828134	737953		21.0608	19.6595	19.4932	19.5142	18.5397	19.1661		21.0608	0.156642	0.997803		0.312299
CAB12614.1	general stress protein 18	General stress protein 18 (GSP18) (EC 3.2.-.-)	yfkM							5.77455e+07		7.15486e+07		25.7832	18.8802	26.0924	18.4229	19.4719	19.5054		26.0924	0.134858	4.45187		0.284458
CAB12616.1	conserved hypothetical protein	UPF0435 protein YfkK	yfkK				1.75939e+08	1.12538e+08	2.40575e+08	1.76234e+08	2.67034e+08	1.71396e+08		27.3929	27.9925	27.3528	27.3905	26.7458	27.8419		28.3908	0.540929	0.25329		0.701942
CAB12617.1	protein-tyrosine-phosphatase	Low molecular weight protein-tyrosine-phosphatase YfkJ (LMPTP) (EC 3.1.3.48)	yfkJ				1.78733e+07	7.513e+07	2.06279e+07	9.29898e+07	3.13117e+07	1.87845e+07		26.4706	24.9002	24.163	24.0913	26.1629	24.2981		26.8056	0.747159	0.327177		0.851538
CAB12626.1	conserved hypothetical protein	Uncharacterized protein YfjT	yfjT				1.01535e+08	1.16792e+08	1.13916e+08	8.7097e+07	126556736	107007908		26.3761	26.9152	26.6731	26.5974	26.7994	26.7634		27.5535	0.717336	-0.06523		0.829478
CAB12628.2	putative beta-hydroxyacid dehydrogenase	Uncharacterized oxidoreductase YfjR (EC 1.1.-.-)	yfjR				7.85457e+06	1.46296e+07	2.29349e+07	7.2592e+06	4.67406e+07	4.66415e+07		22.7914	25.4782	25.4751	22.9051	23.8024	24.451		26.6692	0.437713	0.862043		0.613185
CAB12630.1	putative DNA-modified purine glycosidase	Putative DNA-3-methyladenine glycosylase YfjP (EC 3.2.2.21)	yfjP							1.39138e+07	7.34722e+06			23.73	22.8088	18.9759	18.4845	17.8431	19.7		24.2933	0.111608	3.16236		0.248403
CAB12631.1	putative RNA methyltransferase	Uncharacterized RNA methyltransferase YfjO (EC 2.1.1.-)	yfjO				2.37529e+06		3.24731e+06					19.042	19.4997	19.5173	21.1797	19.4982	21.6308		24.2463	0.101005	-1.41657		0.2313
CAB12632.1	tRNA-dihydrouridine synthase 2	Probable tRNA-dihydrouridine synthase 2 (EC 1.3.1.-)	dusC				3.80472e+07	2.33285e+07	3.0418e+07	2.34186e+07	1.71974e+07	1.54762e+07		24.4811	24.0357	23.8835	25.1813	24.4756	24.8584		25.2379	0.0603094	-0.704973		0.160271
CAB12635.1	acetoin dehydrogenase E1 component (TPP-dependent alpha subunit)	Acetoin:2,6-dichlorophenolindophenol oxidoreductase subunit alpha (Acetoin:DCPIP oxidoreductase-alpha) (Ao:DCPIP OR) (EC 1.1.1.-) (TPP-dependent acetoin dehydrogenase E1 subunit alpha)	acoA					5.14372e+06						19.2385	19.0002	19.1404	18.1903	22.2944	20.0125		29.9071	0.431456	-1.03939		0.607102
CAB12636.1	acetoin dehydrogenase E1 component (TPP-dependent beta subunit)	Acetoin:2,6-dichlorophenolindophenol oxidoreductase subunit beta (Acetoin:DCPIP oxidoreductase-beta) (Ao:DCPIP OR) (EC 1.1.1.-) (TPP-dependent acetoin dehydrogenase E1 subunit beta)	acoB				7.32293e+06	8.95264e+06	1.58308e+07					18.6693	18.5775	19.7714	22.804	23.0939	23.9162		31.2335	0.00110132	-4.26534	+	0.0105794
CAB12638.1	acetoin dehydrogenase E3 component (dihydrolipoamide dehydrogenase)	Dihydrolipoyl dehydrogenase (EC 1.8.1.4) (Dihydrolipoamide dehydrogenase) (E3 component of acetoin cleaving system)	acoL			SUBCELLULAR LOCATION: Cytoplasm {ECO:0000305}.	1.20504e+06	1.92403e+06		2.37764e+06	3.09764e+06	3.62435e+06		21.1811	21.5627	21.7893	20.2006	20.8757	19.0831		27.6239	0.0575169	1.45789		0.154329
CAB12639.1	transcriptional regulator	Acetoin dehydrogenase operon transcriptional activator AcoR	acoR								1.98003e+07			19.2023	24.239	20.7082	17.6151	18.0675	19.8614		24.239	0.155695	2.86853		0.31153
CAB12647.1	6-phospho-alpha-glucosidase	Maltose-6'-phosphate glucosidase (EC 3.2.1.122) (6-phospho-alpha-D-glucosidase) (6-phosphoryl-O-alpha-D-glucopyranosyl:phosphoglucohydrolase)	malA							2.9109e+07				24.795	20.4239	19.7695	17.9355	19.6252	20.2939		27.1512	0.24046	2.37792		0.413949
CAB12648.1	transcriptional activator of the Mal operon	HTH-type transcriptional regulator GlvR (Glv operon regulatory protein)	malR				1.14145e+08	9.87173e+07	6.26502e+07	2.062e+08	1.69139e+08	157072343		27.6195	27.3336	27.2268	26.7663	26.5568	25.9008		27.7773	0.0261158	0.985353		0.0888817
CAB12650.1	maltose and maltodextrin ABC transporter subunit (ATP-binding protein)	Uncharacterized ABC transporter ATP-binding protein YfiB	malQ	TMD		SUBCELLULAR LOCATION: Cell membrane {ECO:0000305}; Multi-pass membrane protein {ECO:0000255|PROSITE-ProRule:PRU00441}.				1.99643e+06	1.67543e+06	1.52124e+06		20.929	20.6761	20.5368	19.2926	20.0164	19.1608		22.1704	0.0134175	1.22402		0.0555474
CAB12653.2	catechol-2,3-dioxygenase subunit	Catechol-2,3-dioxygenase (EC 1.13.11.2) (Catechol-induced ring cleavage extradiol dioxygenase)	catE				3.88996e+07				2.15263e+07	5.16328e+06		18.7404	24.3596	22.2998	25.2132	20.0209	19.5658		26.426	0.938727	0.199977		0.968853
CAB12663.1	transcriptional regulator of PadC	Negative transcription regulator PadR	padR			SUBCELLULAR LOCATION: Cytoplasm {ECO:0000305}.	4.7878e+06	4.74773e+06	1.23212e+07	1.00854e+07	1.41199e+07	1.30333e+07		23.2658	23.7512	23.6357	22.1909	22.1788	23.5546		23.7512	0.130748	0.909433		0.278169
CAB12666.1	transcriptional regulator (TetR/AcrR family)	Uncharacterized HTH-type transcriptional regulator YfiR	yfiR				1.49633e+07	6.51978e+06		1.52385e+07	1.61057e+07			23.8612	23.9411	18.9715	23.8349	22.6364	19.4542		23.9411	0.899389	0.28275		0.946748
CAB12668.1	bacillithiol S-transferase	Putative metal-dependent hydrolase YfiT (EC 3.-.-.-)	bst			SUBCELLULAR LOCATION: Cytoplasm {ECO:0000305}.	4.06162e+07	5.17678e+07	8.48056e+07	46849661	7.6143e+07	9.50363e+07		25.4815	26.1822	26.502	25.2755	25.6256	26.3377		26.8653	0.51592	0.308983		0.685114
CAB12670.1	putative transcriptional regulator (MarR family)	Uncharacterized HTH-type transcriptional regulator YfiV	yfiV				2.27286e+06	1.67035e+07	2.58905e+08	1.06381e+07				23.3427	19.2006	19.9054	21.1161	23.9936	27.9478		27.9478	0.20803	-3.53628		0.380559
CAB12673.1	putative iron(III) dicitrate transporter binding lipoprotein	Probable siderophore-binding lipoprotein YfiY	yfiY		SigP	SUBCELLULAR LOCATION: Cell membrane {ECO:0000305}; Lipid-anchor {ECO:0000305}. Cytoplasm.	5.19552e+08	3.35055e+08	3.7767e+08	2.8995e+08	2.55354e+08	2.68559e+08		28.1112	27.9279	28.0007	28.9527	28.3198	28.4926		28.9527	0.0427948	-0.575083		0.12495
CAB12676.1	putative isomerase	Uncharacterized isomerase YfhB (EC 5.1.-.-)	yfhB				9.20333e+07	8.10538e+07	1.27112e+08	1.09917e+08	9.49495e+07	9.49497e+07		26.7118	26.5007	26.5007	26.4556	26.2724	26.9215		27.8714	0.922849	0.0212033		0.959608
CAB12677.1	putative oxidoreductase (nitroreductase family)	Putative NAD(P)H nitroreductase YfhC (EC 1.-.-.-)	yfhC				7.31522e+08	7.61031e+08	4.91612e+08	1087944279	8.3258e+08	6.47378e+08		30.019	29.633	29.27	29.4463	29.5034	28.8729		30.0516	0.282621	0.36645		0.45743
CAB12680.1	putative nucleotide binding protein	Epimerase family protein YfhF	yfhF				2.62014e+06		5.91288e+06		1.0581e+07			19.2519	23.335	20.6584	21.3212	19.3844	22.4954		23.8816	0.992643	0.0147367		0.998493
CAB12681.1	regulatory protein RecX	Regulatory protein RecX	recX			SUBCELLULAR LOCATION: Cytoplasm {ECO:0000305}.	9.61454e+06	8.66215e+06	1.45829e+07	1.37103e+07	1.02657e+07	9.41913e+06		23.7088	23.2913	23.1672	23.1968	23.0463	23.7978		23.9761	0.888459	0.0421333		0.940596
CAB12682.1	conserved hypothetical protein	Uncharacterized protein YfhH	yfhH				1.69384e+07	3.76291e+07	2.35973e+07	2.5236e+07	3.60003e+07	2.7978e+07		24.589	25.1015	24.7378	24.0138	25.1654	24.4921		26.1505	0.529579	0.25234		0.695347
CAB12684.1	conserved hypothetical protein	Uncharacterized protein YfhJ	yfhJ				7.50411e+07		1.94928e+07	4.0376e+07	4.87808e+07	4.97014e+07		25.267	25.5398	25.5668	26.1612	19.4696	24.2164		26.1612	0.335654	2.17545		0.512606
CAB12687.1	epoxide hydrolase	AB hydrolase superfamily protein YfhM (EC 3.-.-.-)	yfhM				1.68389e+07	1.28484e+07	1.13725e+07	1.22843e+07	2.20476e+07	4.1991e+06		23.5503	24.3941	22.0017	24.0053	23.6151	23.4391		26.836	0.633548	-0.371117		0.772018
CAB12693.1	enoyl-acyl carrier protein reductase III	Enoyl-[acyl-carrier-protein] reductase [NADPH] FabL (ENR) (EC 1.3.1.104) (Enoyl-acyl carrier protein reductase III) (NADPH-dependent enoyl-ACP reductase)	fabL				1.25255e+08	1.25367e+08	1.64136e+08	1.56687e+08	1.68206e+08	1.27581e+08		27.2233	27.3256	26.9268	26.9003	26.9016	27.2903		27.4102	0.508846	0.127867		0.67938
CAB12696.3	putative factor	UPF0374 protein YgaC	ygaC				4.71025e+07	2.41294e+07	8.30708e+06	3.56052e+07	7.17759e+07	9.67112e+07		25.0856	26.097	26.5272	25.4893	24.5243	22.9859		27.4753	0.136686	1.57009		0.285868
CAB12697.2	putative ABC transporter (ATP-binding protein)	Putative multidrug export ATP-binding/permease protein YgaD (EC 3.6.3.-)	ygaD	TMD		SUBCELLULAR LOCATION: Cell membrane {ECO:0000250}; Multi-pass membrane protein {ECO:0000255|PROSITE-ProRule:PRU00441}.				1.34235e+06				20.3563	20.2857	19.4974	20.2131	17.5407	20.1331		21.6802	0.4602	0.750847		0.63467
CAB12699.3	glutamate-1-semialdehyde aminotransferase, class III aminotransferase	Glutamate-1-semialdehyde 2,1-aminomutase 2 (GSA 2) (EC 5.4.3.8) (Glutamate-1-semialdehyde aminotransferase 2) (GSA-AT 2)	gsaB			SUBCELLULAR LOCATION: Cytoplasm {ECO:0000305}.	5.42097e+07	4.63343e+07	4.97412e+07	7.72e+07	9.16619e+07	7.44948e+07		26.2021	26.4498	26.1506	25.692	25.4656	25.5679		26.7033	0.00362017	0.692327	+	0.0233522
CAB12700.2	putative bacterioferritin comigratory protein; putative peroxiredoxin	Peroxiredoxin Bcp (EC 1.11.1.15) (Bacterioferritin comigratory protein) (Thioredoxin peroxidase)	ygaF				2.02499e+08	199219817	2.20903e+08	2.98115e+08	2.87865e+08	4.0365e+08		28.1513	28.1008	28.5885	27.5933	27.5698	27.7188		28.6596	0.015604	0.652893		0.0617206
CAB12701.1	transcriptional regulator (Fur family)	Peroxide operon regulator	perR			SUBCELLULAR LOCATION: Cytoplasm {ECO:0000250}.	1.69453e+07	2.77221e+07	3.49886e+07	9.82058e+07	3.25963e+07	2.16502e+07		26.5493	24.9582	24.3679	24.0144	24.7245	25.0604		26.5493	0.391335	0.69203		0.569799
CAB12703.1	conserved hypothetical protein	Uncharacterized protein YgxA	ygxA				2.98584e+07	2.61859e+07	5.73485e+07	1.00106e+08	9.70433e+07	4.81267e+07		26.577	26.5321	25.5203	24.8316	24.6423	25.7733		27.5388	0.0833948	1.12742		0.203355
CAB12704.2	sporulation-control gene	Sporulation-control protein spo0M (Stage 0 sporulation protein M)	spo0M				5.8916e+08	5.64214e+08	6.1013e+08	2.02268e+08	2.38379e+08	3.01119e+08		27.5917	27.8287	28.1658	29.1341	29.0717	29.1845		29.4535	0.00171555	-1.26805	+	0.013843
CAB12707.2	biosynthesis of the pyrimidine moiety from 5-aminoimidazole ribotide (AIR) (thiamin biosynthesis)	Phosphomethylpyrimidine synthase (EC 4.1.99.17) (Hydroxymethylpyrimidine phosphate synthase) (HMP-P synthase) (HMP-phosphate synthase) (HMPP synthase) (Thiamine biosynthesis protein ThiC)	thiC				7.11293e+08	8.32779e+08	9.18798e+08	4.18592e+08	4.14742e+08	376870690		28.641	28.6276	28.4895	29.4059	29.6334	29.7752		29.8614	0.000988359	-1.01877	+	0.00979094
CAB12710.2	vegetative catalase 1	Vegetative catalase (EC 1.11.1.6)	katA			SUBCELLULAR LOCATION: Cytoplasm {ECO:0000269|PubMed:21744456}.	1.42545e+08	133625598	158525539	111797988	1.49327e+08	1.74354e+08		26.7363	27.1539	27.3774	27.0868	26.9936	27.2401		27.5065	0.934303	-0.0176467		0.967437
CAB12714.2	FMNH2-dependent aliphatic sulfonate monooxygenase	Alkanesulfonate monooxygenase (EC 1.14.14.5) (FMNH2-dependent aliphatic sulfonate monooxygenase)	ssuD				1.18349e+07	8.99901e+06	1.70911e+07	8.69619e+06	8.19561e+06	9.94995e+06		23.052	22.9664	23.2463	23.4965	23.1013	24.0267		24.5664	0.181465	-0.453337		0.344753
CAB12718.1	conserved hypothetical protein	Uncharacterized protein YhzB	yhzB							1.48143e+07	6.76364e+06	1.47036e+07		23.8205	22.6894	23.8097	18.8904	19.6876	19.2575		24.2864	0.000699156	4.16134	+	0.00791545
CAB12721.2	tRNA (cytidine(34)-2'-O)-methyltransferase TrmL	Putative tRNA (cytidine(34)-2'-O)-methyltransferase (EC 2.1.1.207) (tRNA (cytidine/uridine-2'-O-)-methyltransferase CspR)	trmL			SUBCELLULAR LOCATION: Cytoplasm {ECO:0000255|HAMAP-Rule:MF_01885}.	5.48335e+07	3.54641e+07	7.52845e+06	6.74058e+07	6.77165e+07	1.49911e+07		26.0064	26.013	23.8376	25.7086	25.0799	22.8439		26.013	0.547939	0.741543		0.705674
CAB12723.1	conserved hypothetical protein	Uncharacterized protein YhbE (ORF1)	yhbE				6.01003e+06		1.73085e+07					19.4033	20.6077	19.4063	22.5189	20.1101	24.045		24.045	0.117017	-2.41887		0.257345
CAB12726.1	factor involved in shape determination (sporulation)	Stress response UPF0229 protein YhbH	yhbH				3.01541e+06	8.31426e+06	7.05846e+06	2.31808e+07	2.11284e+07	2.42961e+07		24.4664	24.3327	24.5342	21.5239	22.9872	22.7509		24.8693	0.0114685	2.02377		0.0503932
CAB12734.1	putative transcriptional regulator (GntR family)	Uncharacterized HTH-type transcriptional regulator YhcF	yhcF				5.1733e+07	5.4783e+07	7.56359e+07	1.46777e+07	2.05552e+07	1.8412e+07		23.8071	24.293	24.1341	25.6246	25.7072	26.1726		26.3688	0.00139425	-1.7567	+	0.0123754
CAB12736.1	putative ABC transporter (ATP-binding protein)	Uncharacterized ABC transporter ATP-binding protein YhcH	yhcH				2.5338e+07	2.74262e+07	2.15881e+07					19.2389	19.376	19.571	24.5948	24.7091	24.3637		24.7091	3.23e-06	-5.16056	+	0.000897203
CAB12737.1	putative ABC transporter (permease)	Uncharacterized protein YhcI	yhcI	TMD		SUBCELLULAR LOCATION: Cell membrane {ECO:0000305}; Multi-pass membrane protein {ECO:0000305}.	4.49522e+08	3.65043e+08	3.59979e+08	5.06258e+08	6.74932e+08	6.49526e+08		28.9153	29.3302	29.2748	28.7438	28.4435	28.4233		30.0217	0.0186513	0.636543		0.070148
CAB12738.1	major cold-shock protein, RNA helicase co-factor, RNA co-chaperone	Cold shock protein CspB (Major cold shock protein)	cspB			SUBCELLULAR LOCATION: Cytoplasm, nucleoid {ECO:0000269|PubMed:16352840}. Note=Shows transcription-dependent localization at subcellular sites surrounding the nucleoid.	7.00864e+08	729543654	9.47055e+08	5.92477e+08	6.01093e+08	5.71176e+08		29.1422	29.163	29.0894	29.3846	29.4424	29.8189		30.7771	0.0389928	-0.4171		0.117721
CAB12741.1	sodium-cystine symporter	L-cystine uptake protein TcyP (Symporter YhcL) (Transporter of cystine TcyP)	tcyP	TMD		SUBCELLULAR LOCATION: Cell membrane {ECO:0000305}; Multi-pass membrane protein {ECO:0000305}.	3.45919e+06	4.39758e+06						20.2092	19.3597	19.3347	21.722	22.0683	18.9771		22.0683	0.274979	-1.2879		0.450317
CAB12746.1	conserved hypothetical protein	Spore coat protein F-like protein YhcQ	yhcQ			SUBCELLULAR LOCATION: Spore wall, spore coat {ECO:0000250}.	2.87836e+06	9.19044e+06	1.39221e+07	3.22339e+06	2.71295e+06	5.46446e+06		21.6201	21.3714	22.3817	21.4568	23.1317	23.7309		23.7309	0.258005	-0.982053		0.433393
CAB12747.1	non specific extracellular endonuclease cleaving RNA and DNA	Endonuclease YhcR (EC 3.1.31.-)	yhcR		SigP		1.21806e+07	1.12882e+07		1.68249e+07				24.0041	20.1102	20.3324	23.5381	23.4283	19.8358		24.3958	0.677422	-0.785177		0.807303
CAB12749.2	putative RNA pseudouridine synthase	Uncharacterized RNA pseudouridine synthase YhcT (EC 5.4.99.-) (RNA pseudouridylate synthase) (RNA-uridine isomerase)	yhcT				3.71514e+06	2.95646e+06		5.57296e+06		1.27595e+06		22.41	19.7126	20.2831	21.825	21.4954	20.298		23.072	0.690164	-0.404257		0.812884
CAB12752.1	glycerol-3-phosphate phosphatase	Putative phosphatase YhcW (EC 3.1.3.-)	glpW				3.44594e+07	1.40451e+07	2.13119e+07	1.57272e+07	2.49506e+07	3.94532e+07		23.9068	24.5726	25.2336	25.0384	23.7436	24.3452		25.7056	0.733772	0.195287		0.846278
CAB12753.2	putative amidohydrolase	Hydrolase YhcX (EC 3.5.-.-)	yhcX					5.11267e+06		1.11785e+06		1.77357e+06		20.0923	19.734	20.7582	18.3074	22.2856	18.7013		23.1726	0.757509	0.430047		0.857171
CAB12754.2	putative aminotransferase	Uncharacterized aminotransferase YhxA (EC 2.6.-.-)	yhxA				1.59012e+07	1.07547e+07	2.25775e+07	2.74177e+07	3.24882e+07	1.18931e+07		24.7086	24.9534	23.5036	23.9226	23.3585	24.4284		28.6695	0.422912	0.485387		0.60041
CAB12755.1	glycerol-3-phosphate responding transcription antiterminator	Glycerol uptake operon antiterminator regulatory protein	glpP				7.40193e+08	6.25837e+08	8.29006e+08	4.81468e+08	5.22876e+08	5.02781e+08		28.8429	28.9619	28.9054	29.4633	29.2212	29.6268		29.8299	0.0121669	-0.533747		0.052424
CAB12757.2	glycerol kinase	Glycerol kinase (EC 2.7.1.30) (ATP:glycerol 3-phosphotransferase) (Glycerokinase) (GK)	glpK							5.506e+06	1.26064e+06	3.57958e+06		22.3926	20.2657	21.7714	19.5374	18.842	19.7043		28.6974	0.0365473	2.11531		0.112325
CAB12758.2	glycerol-3-phosphate oxidase	Aerobic glycerol-3-phosphate dehydrogenase (EC 1.1.5.3)	glpD			SUBCELLULAR LOCATION: Cytoplasm.		1.89835e+06	5.10696e+06	9.99247e+06	9.32933e+06	1.41094e+07		23.2524	23.1533	23.7502	19.5254	20.8563	22.284		27.2716	0.037895	2.49672		0.115033
CAB12759.2	alpha-phosphoglucomutase	Phosphoglucomutase (PGM) (EC 5.4.2.2) (Alpha-phosphoglucomutase) (Glucose phosphomutase)	pgcA				1.76744e+08	1.32988e+08	1.62091e+08	2.17009e+08	267690233	198172217		27.6932	27.996	27.5622	27.3971	26.9867	27.2722		27.996	0.0396288	0.53177		0.118833
CAB12762.1	oxidoreductase, NAD(P)H-FMN and ferric iron reductase	FMN-dependent NADPH-azoreductase (EC 1.7.-.-) (Azobenzene reductase)	yhdA				5.3301e+07	4.64321e+07	6.1523e+07	7.41487e+07	1.10285e+08	7.33225e+07		26.1439	26.7167	26.1277	25.6677	25.4686	25.8746		27.4268	0.0436003	0.659143		0.126469
CAB12776.2	gamma-D-glutamate-meso-diaminopimelate muropeptidase (major autolysin)	Peptidoglycan endopeptidase LytF (EC 3.4.-.-) (Autolysin LytF) (Cell wall-associated polypeptide CWBP49') (Gamma-D-glutamate-meso-diaminopimelate muropeptidase LytF) (Peptidoglycan hydrolase LytF) (Vegetative cell wall hydrolase LytF)	lytF		SigP	SUBCELLULAR LOCATION: Secreted, cell wall {ECO:0000269|PubMed:10206711, ECO:0000269|PubMed:14594841}. Note=LytF is localized at cell separation sites and cell poles of rod-shaped cells during vegetative growth.	3.4846e+07	4.367e+07	3.27664e+07	4.73337e+07	3.7362e+07	2.75956e+07		25.4964	25.1551	24.7179	25.0545	25.3801	24.9657		25.8498	0.97001	-0.0103267		0.984203
CAB12777.1	NO-dependent activator of the ResDE regulon	HTH-type transcriptional regulator NsrR	nsrR				2.39868e+07	1.36229e+07						18.4172	19.4431	17.3936	24.5157	23.6995	20.3982		24.69	0.0328443	-4.45319		0.105168
CAB12778.1	putative integral inner membrane protein	Uncharacterized protein YgxB (ORF1)	ygxB							6.01965e+06	3.79047e+06	1.69874e+07		22.5212	21.8539	24.018	19.6493	18.9634	20.2487		24.4735	0.0126957	3.17724		0.0538655
CAB12781.2	cell wall hydrolase; phosphatase-associated protein (major autolysin)	Probable peptidoglycan endopeptidase LytE (EC 3.4.-.-) (Cell wall-associated polypeptide CWBP33) (Gamma-D-glutamate-meso-diaminopimelate muropeptidase LytE) (Minor autolysin LytE) (Phosphatase-associated protein PapQ) (Vegetative cell wall hydrolase LytE)	lytE		SigP	SUBCELLULAR LOCATION: Secreted, cell wall {ECO:0000269|PubMed:14594841}. Note=LytE is localized at cell separation sites and cell poles of vegetative cells.	3.00007e+06	5.14301e+06	5.03591e+06	8.98652e+06	9.61678e+06	9.87532e+06		23.0993	23.1971	23.2354	21.5166	22.2942	22.2638		24.1933	0.0110288	1.15243	+	0.0490441
CAB12782.2	transcriptional regulator CitR (LysR family)	HTH-type transcriptional regulator CitR (Citrate synthase I repressor)	citR			SUBCELLULAR LOCATION: Cytoplasm.	3.40042e+06	1.39284e+06	1.35782e+06		5.76941e+06			19.2627	22.46	19.1709	21.6973	20.4096	20.3729		22.46	0.67368	-0.528723		0.805439
CAB12783.2	citrate synthase I	Citrate synthase 1 (EC 2.3.3.16) (Citrate synthase I)	citA				8.91885e+07	6.21625e+06	1.86523e+07			1.63097e+07		20.3905	19.9818	23.9592	26.4104	22.5676	24.1529		26.5318	0.156684	-2.93311		0.312103
CAB12784.1	putative NAD(P)-dependent dehydrogenase	Uncharacterized oxidoreductase YhdF (EC 1.-.-.-)	yhdF									1.66748e+07		19.1455	19.4556	23.9912	18.0465	18.5274	19.1556		25.2798	0.225707	2.28753		0.399716
CAB12785.1	branched-chain amino acid transporter	Uncharacterized amino acid permease YhdG	bcaP	TMD		SUBCELLULAR LOCATION: Cell membrane {ECO:0000305}; Multi-pass membrane protein {ECO:0000305}.	3.45068e+07	2.94644e+07	4.09325e+07	6.28869e+07	6.08375e+07	4.82544e+07		25.9063	25.8585	25.5242	25.0404	24.8125	25.2867		25.9979	0.0170762	0.71643		0.0654438
CAB12790.1	negative regulator of the activity of sigma-M	Probable anti-sigma-M factor YhdL	yhdL	TMD		SUBCELLULAR LOCATION: Membrane {ECO:0000305}; Single-pass membrane protein {ECO:0000305}.	5.29531e+06	4.48621e+06	3.51877e+06	1.00045e+07	2.66645e+06	2.0252e+07		23.2541	21.3465	24.2716	22.3363	22.0971	21.7466		24.2892	0.362687	0.897403		0.53869
CAB12791.1	RNA polymerase ECF (extracytoplasmic function)-type sigma factor (sigma(M))	ECF RNA polymerase sigma factor SigM (ECF sigma factor SigM)	sigM					1.2435e+07	6.1829e+06		2.0981e+07	3.43408e+07		18.9827	24.3226	25.0334	19.225	23.5679	22.5599		25.2515	0.689632	0.995317		0.813121
CAB12792.1	aldo/keto reductase specific for NADPH	Aldo-keto reductase YhdN (EC 1.1.1.-) (AKR11B) (General stress protein 69) (GSP69)	yhdN					1.79304e+07		1.18601e+08	1.05974e+08	1.14658e+08		26.8215	26.6591	26.7728	20.0552	24.0959	19.2881		26.8215	0.019837	5.60475		0.0729989
CAB12793.1	1-acylglycerol-phosphate (1-acyl-G3P) acyltransferase	1-acyl-sn-glycerol-3-phosphate acyltransferase (1-AGP acyltransferase) (1-AGPAT) (1-acyl-G3P acyltransferase) (EC 2.3.1.n4) (Lysophosphatidic acid acyltransferase) (LPAAT) (Phosphatidic acid synthase) (PA synthase)	plsC			SUBCELLULAR LOCATION: Cell membrane {ECO:0000305}. Note=Localized in the septal membrane. {ECO:0000269|PubMed:15743965}.	1.05623e+08	5.88975e+07	4.71947e+07	2.02807e+08	1.84571e+08	215763095		27.5955	27.4596	27.6849	26.6544	25.8117	25.4921		28.29	0.0106725	1.59394	+	0.0483312
CAB12794.1	putative transporter or sensor	UPF0053 protein YhdP	yhdP	TMD		SUBCELLULAR LOCATION: Cell membrane {ECO:0000305}; Multi-pass membrane protein {ECO:0000305}.	7.38763e+07	8.11714e+07	8.87713e+07	7.38966e+07	5.69632e+07	5.31885e+07		26.139	25.7635	25.6646	26.1386	26.2745	26.4036		26.4584	0.0634734	-0.41651		0.165703
CAB12796.1	putative aspartate aminotransferase	Putative aspartate aminotransferase YhdR (AspAT) (EC 2.6.1.1) (Transaminase A)	yhdR			SUBCELLULAR LOCATION: Cytoplasm {ECO:0000250}.	6.84587e+07	1.1061e+08	84311781	1.01343e+08	1.06464e+08	8.47292e+07		26.5947	26.6658	26.3364	26.0287	26.7209	26.3292		27.1699	0.483837	0.172657		0.655054
CAB12799.1	integral membrane protein possibly involved in chromosome condensation	Putative fluoride ion transporter CrcB 1	crcBA	TMD		SUBCELLULAR LOCATION: Cell membrane {ECO:0000255|HAMAP-Rule:MF_00454}; Multi-pass membrane protein {ECO:0000255|HAMAP-Rule:MF_00454}.		1.03595e+07						18.845	19.5199	19.9544	19.8408	23.3045	18.5752		23.3045	0.477938	-1.13375		0.650641
CAB12801.1	putative glycerophosphodiester phosphodiesterase	Putative glycerophosphodiester phosphodiesterase YhdW (Glycerophosphoryl diester phosphodiesterase) (EC 3.1.4.46)	yhdW									2.24803e+06		19.8174	21.2874	21.1002	19.5353	19.7812	20.3083		22.4435	0.170365	0.860057		0.333663
CAB12804.1	sirtuin NAD-dependent deacetylase	NAD-dependent protein deacetylase (EC 3.5.1.-) (Regulatory protein SIR2 homolog)	srtN			SUBCELLULAR LOCATION: Cytoplasm {ECO:0000255|HAMAP-Rule:MF_01968}.	8.25861e+06	9.18985e+06	1.92712e+07	5.0677e+07	3.95537e+07	3.49037e+07		25.5948	25.2373	25.0569	22.9775	23.1316	24.1999		27.1203	0.01103	1.86	+	0.048951
CAB12806.1	D-alanine aminotransferase	D-alanine aminotransferase (EC 2.6.1.21) (D-amino acid aminotransferase) (D-amino acid transaminase) (DAAT) (D-aspartate aminotransferase)	dat				1.55375e+08	1.57285e+08	1.61234e+08	2.5853e+08	2.82716e+08	2.26832e+08		27.9458	28.0748	27.757	27.2112	27.2288	27.2646		28.1479	0.00179361	0.69101	+	0.0140637
CAB12808.2	stress response protein, UspA family	Stress response protein NhaX	nhaX								1.15049e+07	2.25522e+07		19.5575	23.4557	24.4268	20.0096	18.4448	20.1791		29.9822	0.138032	2.9355		0.28706
CAB12812.1	putative NADH-flavin oxidoreductase	Uncharacterized protein YheG	yheG				1.23052e+07			3.21064e+07	4.23443e+07	4.65185e+07		24.9364	25.3357	25.4713	23.5528	19.127	19.3449		25.6271	0.0343361	4.57289		0.108535
CAB12814.1	small acid-soluble spore protein (beta-type SASP)	Small, acid-soluble spore protein B (SASP)	sspB				3.48993e+08	1.80587e+08	1.86551e+08	5.96826e+07	1.40998e+08	3.28667e+08		25.8308	27.0711	28.292	28.3786	27.4281	27.475		28.3786	0.419924	-0.695927		0.597698
CAB12815.1	conserved hypothetical protein	Uncharacterized protein YheE	yheE				9.23699e+07	1.10586e+08	7.14773e+07	8.05967e+07	1.88751e+08	7.70387e+07		26.2642	27.4919	26.1991	26.4609	26.7206	26.091		27.7844	0.645673	0.227573		0.782067
CAB12817.1	spore coat associated protein, similar to YheD	Endospore coat-associated protein YheC	yheC			SUBCELLULAR LOCATION: Forespore outer membrane {ECO:0000250}; Peripheral membrane protein {ECO:0000250}. Spore wall, spore coat {ECO:0000250}.	1.30378e+07		1.97666e+07		8.88277e+06	1.66784e+07		20.5397	23.0826	23.9915	23.6362	19.1801	24.2366		24.2366	0.926356	0.18696		0.961002
CAB12818.1	conserved hypothetical protein	UPF0754 membrane protein YheB	yheB	TMD		SUBCELLULAR LOCATION: Cell membrane {ECO:0000250}; Multi-pass membrane protein {ECO:0000250}.	6.22404e+06	2.31023e+07			960569	2.33047e+06		20.0631	19.8735	21.1522	22.5694	24.4615	19.8106		25.5575	0.244847	-1.91758		0.417614
CAB12819.1	conserved hypothetical protein	UPF0342 protein YheA	yheA				5.39355e+08	7.58096e+08	5.51335e+08	811580837	7.88262e+08	7.57594e+08		29.5962	29.5541	29.4968	29.0067	29.4978	29.0384		29.7447	0.0845754	0.368097		0.203992
CAB12829.2	Na+-efflux ABC transporter (ATP-binding protein)	Uncharacterized ABC transporter ATP-binding protein YhaQ	yhaQ			SUBCELLULAR LOCATION: Cell membrane {ECO:0000305}; Peripheral membrane protein {ECO:0000305}.	2.89022e+07	5.06914e+07	5.915e+07		2.64951e+07	2.64024e+07		19.3349	24.6592	24.6542	24.7847	25.5952	25.8179		26.5038	0.234962	-2.51651		0.408606
CAB12830.2	Na+ exporter (ABC permease)	Uncharacterized protein YhaP	yhaP	TMD		SUBCELLULAR LOCATION: Cell membrane {ECO:0000305}; Multi-pass membrane protein {ECO:0000305}.	1.65697e+07	1.46719e+07	1.49238e+07	2.93633e+06		2.8897e+06		21.4856	20.5059	21.4625	23.9821	23.8066	23.8311		24.1027	0.00114335	-2.7219	+	0.0108423
CAB12833.1	3'-5' exonuclease	3'-5' exoribonuclease YhaM (EC 3.1.-.-)	yhaM				7.16659e+07	2.69109e+07	4.71891e+07	4.29432e+07	5.81859e+07	7.95197e+07		25.3559	25.7942	26.2448	26.0948	24.6817	25.4919		26.4491	0.480462	0.375497		0.652476
CAB12835.1	molecular chaperone lipoprotein	Foldase protein PrsA (EC 5.2.1.8)	prsA		SigP	SUBCELLULAR LOCATION: Cell membrane {ECO:0000305}; Lipid-anchor {ECO:0000305}.	9.94336e+08	9.60511e+08	1080935198	1580672920	1562893014	1569267625		30.5579	30.5416	30.5474	29.8892	29.8392	30.0096		30.646	0.000233772	0.636293	+	0.00428711
CAB12839.1	transcriptional regulator of extracellular protease production, sporulation and bacilysin production (MarR family)	HTH-type transcriptional regulator Hpr (Protease production regulatory protein Hpr)	scoC				1.0308e+08	1.05726e+08	6.44899e+07	6.01701e+07	7.92664e+07	6.72021e+07		25.8425	26.2402	26.002	26.6192	26.6558	25.9426		26.9928	0.218718	-0.37759		0.390769
CAB12840.1	putative membrane protein; acid tolerance protein	Uncharacterized membrane protein YhaH	yhaH	TMD		SUBCELLULAR LOCATION: Cell membrane {ECO:0000305}; Single-pass membrane protein {ECO:0000305}.	2.05216e+08	1.58598e+08	1.83198e+08					19.0041	20.3229	19.2216	27.6126	27.2408	27.4488		27.707	4.76e-05	-7.91787	+	0.00251354
CAB12842.1	phosphoserine aminotransferase	Phosphoserine aminotransferase (EC 2.6.1.52) (Phosphohydroxythreonine aminotransferase) (PSAT) (Vegetative protein 234) (VEG234)	serC			SUBCELLULAR LOCATION: Cytoplasm {ECO:0000250}.	1.97037e+08	2.71874e+08	1.74796e+08	3.15673e+08	2.99222e+08	3.09307e+08		28.2339	28.1566	28.2045	27.5539	28.0184	27.3811		28.6138	0.0461186	0.547203		0.13137
CAB12843.1	Hit-family hydrolase	Protein hit	hinT				3.20274e+08	5.1749e+08	4.4204e+08	7.20844e+08	3.55037e+08	4.43274e+08		29.4251	28.4034	28.7236	28.2547	28.947	28.7196		29.5046	0.594476	0.21028		0.739844
CAB12844.1	ABC transporter (ATP-binding protein)	ABC-type transporter ATP-binding protein EcsA	ecsA				2.51257e+07	2.37099e+07	3.33248e+07	2.92646e+07	3.05675e+07	4.25098e+07		24.8026	24.8655	25.3413	24.5827	24.499	24.9901		26.4243	0.242069	0.312563		0.415429
CAB12845.1	ABC transporter (membrane protein)	Protein EcsB	ecsB	TMD		SUBCELLULAR LOCATION: Cell membrane {ECO:0000305}; Multi-pass membrane protein {ECO:0000305}.	2.57689e+07	2.12705e+07	6.28485e+07	5.32819e+06	7.95183e+07	1.53949e+07		22.3452	26.2448	23.8759	24.6191	24.3423	25.9054		26.597	0.551472	-0.800303		0.70735
CAB12846.1	putative hydrolase	Protein EcsC	ecsC				2.24929e+07	1.14185e+07	4.87003e+07	1.03438e+07	1.88434e+07	1.58029e+07		23.3023	24.1675	23.9137	24.423	23.4449	25.5374		25.5374	0.362846	-0.673917		0.538565
CAB12847.2	putative amidohydrolase	Putative amidohydrolase YhaA (EC 3.5.1.-)	yhaA				4.6008e+07	7.13729e+07	7.75437e+07	1.7711e+08	314071545	1.61838e+08		27.4001	28.2265	27.27	25.4554	26.0889	26.2085		28.2265	0.0107125	1.7146	+	0.0484133
CAB12850.1	heme-degrading monooxygenase	Heme-degrading monooxygenase HmoB (EC 1.14.14.18) (Heme oxygenase)	hmoB			SUBCELLULAR LOCATION: Cytoplasm {ECO:0000250}.	2.18831e+08		192209966	4.38984e+08	4.44784e+08	3.64234e+08		28.7096	28.7285	28.4403	27.7052	19.2349	27.5181		28.7374	0.244768	3.80672		0.417799
CAB12852.1	uroporphyrinogen III decarboxylase	Uroporphyrinogen decarboxylase (UPD) (URO-D) (EC 4.1.1.37)	hemE			SUBCELLULAR LOCATION: Cytoplasm {ECO:0000250}.	6.7221e+06	7.94292e+06	7.62376e+06	8.83269e+06	3.69893e+07	2.98829e+07		23.0744	25.1406	24.8328	22.6805	22.9212	22.8621		25.1406	0.0777216	1.52802		0.19184
CAB12853.1	ferrochelatase	Ferrochelatase (EC 4.99.1.1) (Heme synthase) (Protoheme ferro-lyase)	hemH			SUBCELLULAR LOCATION: Cytoplasm.	1.76296e+07	2.53e+07	2.54847e+07	3.4305e+07	4.93593e+07	4.50014e+07		25.0319	25.5568	25.4235	24.0715	24.5926	24.6031		26.0769	0.0178396	0.914983		0.0680175
CAB12854.1	protoporphyrinogen IX and coproporphyrinogen III oxidase	Protoporphyrinogen oxidase (PPO) (EC 1.3.3.4)	hemY			SUBCELLULAR LOCATION: Cytoplasm {ECO:0000269|PubMed:8288631}.	1.30368e+06	3.88942e+06	3.39443e+06	2.92881e+06		1.28947e+06		21.4819	20.7841	20.2983	20.3142	21.8911	21.6947		22.1672	0.501575	-0.445237		0.672098
CAB12856.1	putative methyl-accepting protein	Uncharacterized protein YhgE (ORFB)	yhgE	TMD		SUBCELLULAR LOCATION: Cell membrane {ECO:0000305}; Multi-pass membrane protein {ECO:0000305}.	4.16099e+06	2.4125e+06	5.89352e+06	2.39038e+06	2.03164e+06	3.66564e+06		21.1888	20.9542	21.8056	21.9885	21.2021	22.4907		22.4907	0.271231	-0.577547		0.446486
CAB12857.1	beta-ketoacyl-acyl carrier protein synthase III 2	3-oxoacyl-[acyl-carrier-protein] synthase 3 protein 2 (EC 2.3.1.180) (3-oxoacyl-[acyl-carrier-protein] synthase III protein 2) (Beta-ketoacyl-ACP synthase III 2) (KAS III 2) (bFabH2)	fabHB			SUBCELLULAR LOCATION: Cytoplasm {ECO:0000305}.		2.43221e+07		1132957842	1303578177	1364901958		30.0774	30.2798	30.3462	19.3541	24.5358	19.197		30.3462	0.00632829	9.20552	+	0.0335142
CAB12860.1	putative endoglucanase	Putative aminopeptidase YhfE (EC 3.4.11.-)	yhfE				4.02393e+07	3.58203e+07	8.23519e+07	1.57494e+08	1.98881e+08	2.04044e+08		27.2307	27.5673	27.6043	25.2621	25.0943	26.2953		28.1623	0.00823832	1.91689	+	0.0401777
CAB12861.1	conserved hypothetical protein	Uncharacterized protein YhfF	yhfF				1.27045e+07	1.15956e+07		3.90085e+07	5.46461e+07	5.13963e+07		25.2173	25.7036	25.6152	23.5988	23.4671	18.9686		26.2815	0.0839468	3.50052		0.203805
CAB12862.1	proton/sodium-glutamate symport protein	Proton/sodium-glutamate symport protein (Glutamate-aspartate carrier protein)	gltT	TMD		SUBCELLULAR LOCATION: Cell membrane {ECO:0000305}; Multi-pass membrane protein {ECO:0000305}.	2.88292e+07	2.90902e+07	3.62227e+07	2.49372e+07	2.70778e+07	2.12424e+07		24.5718	24.6906	24.3405	24.781	24.794	25.1104		25.1773	0.0724617	-0.360867		0.182927
CAB12864.1	putative metal-dependent hydrolase	Probable metallo-hydrolase YhfI (EC 3.-.-.-)	yhfI				3.16809e+07	4.50453e+07	2.81598e+07	1.41263e+07	15527058	7.06932e+07		23.7519	23.8883	26.0751	24.9171	25.4249	24.7471		26.5671	0.588538	-0.45796		0.735341
CAB12865.1	lipoate-protein ligase	Lipoate-protein ligase LplJ (EC 6.3.1.20) (Lipoate--protein ligase)	lplJ			SUBCELLULAR LOCATION: Cytoplasm {ECO:0000250}.	1.3825e+08	1.06664e+08	1.14386e+08	1.6603e+08	1.86108e+08	2.12263e+08		27.3069	27.4716	27.6613	27.0427	26.6685	26.7693		27.7573	0.0125661	0.653057		0.0536232
CAB12866.1	putative epimerase	Uncharacterized sugar epimerase YhfK (EC 4.-.-.-)	yhfK				1.47123e+08	137042337	1.40499e+08	4.12781e+08	4.42164e+08	4.49878e+08		28.6208	28.72	28.745	27.1324	27.03	27.066		29.0758	4.74e-06	1.6191	+	0.000876926
CAB12872.1	putative oxidoreductase	Putative quinone oxidoreductase YhfP (EC 1.6.5.-)	yhfP			SUBCELLULAR LOCATION: Cytoplasm {ECO:0000305}.	31081131	4.52181e+07	5.04748e+07	1.16569e+08	6.97706e+07	3.73226e+07		26.7966	26.0561	25.1535	24.8895	25.4304	25.5891		26.7966	0.250097	0.69909		0.424935
CAB12873.2	putative iron(III) dicitrate-binding lipoprotein	Putative ABC transporter substrate-binding lipoprotein YhfQ	yhfQ		SigP	SUBCELLULAR LOCATION: Cell membrane {ECO:0000255|PROSITE-ProRule:PRU00303, ECO:0000269|PubMed:14730579}; Lipid-anchor {ECO:0000255|PROSITE-ProRule:PRU00303, ECO:0000269|PubMed:14730579}.	1.62201e+08	1.5444e+08	1.35285e+08	2.85669e+08	2.62566e+08	2.96631e+08		28.0898	27.9681	28.1441	27.2732	27.2025	27.0114		28.4292	0.000648662	0.904953	+	0.00757569
CAB12874.1	phosphatase	Uncharacterized phosphatase PhoE (EC 3.1.3.-)	phoE				9.34375e+07	9.5015e+07	1.12202e+07	1.8703e+08	8.8595e+07	1.84574e+08		27.4787	26.4007	27.4596	26.4775	26.5017	23.4196		27.4787	0.2032	1.64676		0.374502
CAB12875.1	putative acetyl-CoA C-acetyltransferase	Putative acetyl-CoA C-acetyltransferase YhfS (EC 2.3.1.-)	yhfS				1.32796e+07	1.52316e+07	2.07524e+07	1.01948e+07	7.0623e+06	1.59653e+07		23.2813	22.7517	23.9284	23.6627	23.8606	24.3068		24.3235	0.185436	-0.62286		0.349603
CAB12876.1	putative long-chain fatty-acid-CoA ligase	Uncharacterized acyl--CoA ligase YhfT (EC 6.2.1.-)	yhfT				1.77859e+07	1.55472e+07	1.56252e+07	1.27589e+07	9.70969e+06	8.00304e+07		23.605	23.211	26.254	24.0842	23.8901	23.8974		26.254	0.698004	0.399427		0.81821
CAB12878.1	haem-based dioxygen sensor	Heme-based aerotactic transducer HemAT	hemAT				2.51254e+08	2.87222e+08	3.48365e+08	1.30637e+08	1.55075e+08	1.29314e+08		26.961	27.2084	26.9463	27.9046	28.0976	28.376		28.376	0.00251083	-1.08749	+	0.0180309
CAB12883.1	putative oxidoreductase	Uncharacterized oxidoreductase YhxD (EC 1.-.-.-) (ORFY)	yhxD							2.24372e+07	1.83867e+07	4.9787e+07		24.4194	24.1322	25.5693	19.548	18.6344	18.5193		25.5693	0.000444304	5.80639	+	0.00612366
CAB12888.1	putative integral inner membrane protein	Uncharacterized membrane protein YhjE	yhjE	TMD		SUBCELLULAR LOCATION: Cell membrane {ECO:0000305}; Multi-pass membrane protein {ECO:0000305}.				4.974e+06	7.00539e+06	4.0245e+06		22.246	22.74	21.9404	18.2802	18.8607	19.9896		23.2252	0.00412434	3.2653	+	0.0249371
CAB12891.1	putative transcriptional regulator	Uncharacterized HTH-type transcriptional regulator YhjH	yhjH			SUBCELLULAR LOCATION: Cytoplasm {ECO:0000305}.	1.02852e+07	8.64344e+06			6.3416e+06			20.7205	22.5964	19.9395	23.2941	23.0432	19.5991		23.2941	0.56583	-0.893297		0.715836
CAB12896.1	transcriptional regulator of the ntd operon; (LacI family)	NTD biosynthesis operon regulator NtdR	yhjM				6.02866e+06	1.65026e+07	6.9622e+06			2.64866e+06		18.5632	19.2338	21.3368	22.5234	23.9762	22.7311		23.9822	0.0240108	-3.36561		0.0840379
CAB12901.1	putative electron carrier protein	Uncharacterized protein YhjR	yhjR				1.68333e+07		2.2438e+07	1.67096e+07	2.05031e+07	2.59001e+07		23.9942	24.2893	24.6264	24.0048	20.9462	24.4194		24.9121	0.347859	1.17984		0.525459
CAB12902.2	ATP-dependent deoxyribonuclease (subunit B)	ATP-dependent helicase/deoxyribonuclease subunit B (EC 3.1.-.-) (EC 3.6.4.12) (ATP-dependent helicase/nuclease AddB)	addB				1.61826e+06	578152	1.85371e+06	4.5082e+06	1.03585e+06	3.26036e+06		22.1041	19.9824	21.6366	20.626	19.1411	20.822		23.0892	0.278677	1.04467		0.453029
CAB12903.2	ATP-dependent deoxyribonuclease (subunit A)	ATP-dependent helicase/nuclease subunit A (EC 3.1.-.-) (EC 3.6.4.12) (ATP-dependent helicase/nuclease AddA)	addA				4.2374e+06	3.39297e+06	6.07456e+06	5.63218e+06	6.16821e+06	5.48338e+06		22.4253	22.5564	22.3866	22.0147	21.6941	22.5343		23.4407	0.20818	0.37503		0.38052
CAB12904.3	DNA repair exonuclease	Nuclease SbcCD subunit D	sbcD				1.32647e+07	6.0245e+06	4.2292e+06	1.2429e+07	1.07727e+07			23.5672	23.3609	20.7421	23.6611	22.5224	22.012		24.4494	0.873471	-0.175093		0.931843
CAB12905.2	DNA ATP-dependent repair enzyme	Nuclease SbcCD subunit C	sbcC				4.87518e+06	2.08884e+07	1.2951e+07	2.50696e+06	3.63148e+06	1.7136e+07		21.2575	21.7921	24.0305	22.217	24.3162	23.6266		24.9936	0.383705	-1.02654		0.560528
CAB12915.1	putative catabolic enzyme	Uncharacterized protein YisK	yisK				6.58393e+07	8.13099e+07	9.22259e+07	8.89215e+07	8.22723e+07	9.91967e+07		26.406	26.2939	26.5638	25.9724	26.2769	26.4587		26.886	0.316689	0.185227		0.494883
CAB12917.1	cell wall-associated protease	Cell wall-associated protease (EC 3.4.21.-) [Cleaved into: Cell wall-associated polypeptide CWBP23 (CWBP23); Cell wall-associated polypeptide CWBP52 (CWBP52)]	wprA		SigP	SUBCELLULAR LOCATION: Secreted, cell wall {ECO:0000269|PubMed:10658653, ECO:0000269|PubMed:11987133}. Note=Released into the medium.	3.1267e+08	3.05278e+08	3.21334e+08	2.14932e+08	2.25382e+08	1.89273e+08		27.6793	27.7478	27.4959	28.2201	28.1855	28.2595		28.5758	0.00175326	-0.580707	+	0.0139444
CAB12925.2	conserved hypothetical protein	Uncharacterized protein YisT	yisT						6.64119e+06	7.60492e+06	7.11297e+06	8.16327e+06		22.8585	22.762	22.9607	19.3984	18.0292	22.663		23.7088	0.108778	2.83021		0.244063
CAB12926.1	putative aminoacid related metabolite efflux transporter	Putative amino-acid transporter YisU	yisU	TMD		SUBCELLULAR LOCATION: Cell membrane {ECO:0000305}; Multi-pass membrane protein {ECO:0000305}.						8.4533e+07		19.6248	19.0166	26.333	19.0512	19.8142	18.3541		26.333	0.338805	2.58492		0.515997
CAB12927.2	putative PLP-dependent transcriptional regulator	Uncharacterized HTH-type transcriptional regulator YisV	yisV						4.63856e+06		2.91126e+06			19.478	21.4732	17.982	19.6512	18.0662	22.1452		24.5597	0.852213	-0.30983		0.920224
CAB12929.1	conserved hypothetical protein	Uncharacterized protein YisX	yisX							6.68493e+06	9.4884e+06	6.20399e+06		22.6725	23.1777	22.5648	19.2525	19.2309	18.8805		23.6502	8.02e-05	3.6837	+	0.00282639
CAB12931.1	putative adenylylsulfate kinase	Probable adenylyl-sulfate kinase (EC 2.7.1.25) (APS kinase) (ATP adenosine-5'-phosphosulfate 3'-phosphotransferase) (Adenosine-5'-phosphosulfate kinase)	yisZ									2.89976e+06		18.4171	18.6774	21.4675	18.2803	20.2054	19.467		22.2032	0.865608	0.203113		0.926572
CAB12932.2	putative sulfate adenylyltransferase	Probable sulfate adenylyltransferase (EC 2.7.7.4) (ATP-sulfurylase) (Sulfate adenylate transferase) (SAT)	yitA				1.37873e+08	1.33015e+08	1.45778e+08	6.03164e+07	4.89475e+07	3.70032e+07		25.8461	25.5447	25.1411	27.0388	26.987	27.1192		27.5003	0.0017786	-1.53768	+	0.0140453
CAB12933.2	putative phospho-adenylylsulfate sulfotransferase	Probable phosphoadenosine phosphosulfate reductase (EC 1.8.4.8) (3'-phosphoadenylylsulfate reductase) (PAPS reductase, thioredoxin dependent) (PAPS sulfotransferase) (PAdoPS reductase)	yitB			SUBCELLULAR LOCATION: Cytoplasm {ECO:0000250}.	9.54622e+06	7.05201e+06	3.30278e+06	3.51855e+07	2.97507e+07	3.02944e+07		25.0685	24.8264	24.8526	23.1865	22.7496	21.6552		25.495	0.0066747	2.38537	+	0.0345249
CAB12939.1	putative N-acetyltransferase	Uncharacterized N-acetyltransferase YitH (EC 2.3.1.-)	yitH				390824014	2.59929e+08	530497863	2.60648e+08	3.02661e+08	1.99513e+08		27.9575	28.1731	27.5719	28.5419	27.9535	28.9828		28.9828	0.162433	-0.591893		0.321246
CAB12940.2	putative N-acetyltransferase	Uncharacterized N-acetyltransferase YitI (EC 2.3.1.-)	yitI					2.29466e+07	4.43821e+06		33191050	1.3019e+07		18.0196	24.9843	23.6341	18.7446	24.4518	22.0816		27.5106	0.87478	0.45336		0.932342
CAB12941.1	homocysteine S-methyltransferase using (R,S)AdoMet and methylenetetrahydrofolate reductase [NAD(P)H]	Bifunctional homocysteine S-methyltransferase/5,10-methylenetetrahydrofolate reductase [Includes: Homocysteine S-methyltransferase (EC 2.1.1.10) (S-methylmethionine:homocysteine methyltransferase); 5,10-methylenetetrahydrofolate reductase (EC 1.5.1.20)]	samT				2.30917e+08	2.10565e+08	231819212	8.04841e+07	7.68866e+07	6.56774e+07		26.2622	26.1962	25.9689	27.7828	27.6497	27.7884		28.0082	8.88e-05	-1.59787	+	0.00289661
CAB12942.1	putative RNA binding protein	UPF0234 protein yitk	yitK				6.00536e+07	6.9816e+07	1.27009e+08	3.24485e+08	1.96421e+08	2.50382e+08		28.2736	27.5494	27.8996	25.8397	26.0571	26.9203		28.2736	0.0138576	1.63512		0.0569444
CAB12943.1	RNA-binding protein	Uncharacterized protein YitL	yitL				8.37059e+06	7.23932e+06		6.97094e+06				22.7329	19.713	18.2475	22.9969	22.7874	19.3685		24.3862	0.447883	-1.48646		0.623496
CAB12951.1	conserved hypothetical protein	DegV domain-containing protein YitS	yitS				1.9943e+07	2.05279e+07	3.02498e+07	5.62028e+07	8.08003e+07	7.45163e+07		25.7441	26.2679	26.1511	24.2494	24.2911	24.8504		26.7778	0.00315	1.59072	+	0.0213757
CAB12953.1	intracellular proteinase inhibitor BsuPI	Intracellular proteinase inhibitor (BsuPI)	ipi			SUBCELLULAR LOCATION: Cytoplasm.	7.00481e+06				2.53924e+07	1.58745e+07		18.7629	24.5979	23.9202	22.7399	19.0417	19.3874		26.8926	0.404411	2.03732		0.581964
CAB12954.1	putative phosphatase	5-amino-6-(5-phospho-D-ribitylamino)uracil phosphatase YitU (EC 3.1.3.-)	yitU				2.94327e+07	3.18511e+07	3.8722e+07	5.39241e+07	6.11819e+07	6.77003e+07		25.6844	25.8666	26.0127	24.8109	24.9248	25.2066		26.0671	0.00444861	0.873763	+	0.0263239
CAB12955.1	putative hydrolase	Putative esterase YitV (EC 3.1.-.-)	yitV				1.0571e+07	1.00651e+07	1.2194e+07	7.32241e+07	5.12015e+07	3.14279e+07		26.1258	25.6097	24.9055	23.3336	23.2629	23.5397		26.2097	0.00395728	2.1683	+	0.0243922
CAB12956.1	conserved hypothetical protein	Fe-S protein maturation auxiliary factor YitW (Iron-sulfur cluster assembly factor YitW)	yitW				2.0138e+08	1.98918e+08	2.1138e+08	4.90638e+08	495603403	4.09632e+08		28.8701	28.8846	28.6097	27.5853	27.5676	27.6553		28.8846	0.000220301	1.18541	+	0.00417819
CAB12960.2	N-acetylglutamate gamma-semialdehyde dehydrogenase	N-acetyl-gamma-glutamyl-phosphate reductase (AGPR) (EC 1.2.1.38) (N-acetyl-glutamate semialdehyde dehydrogenase) (NAGSA dehydrogenase)	argC			SUBCELLULAR LOCATION: Cytoplasm {ECO:0000255|HAMAP-Rule:MF_00150}.	3.12254e+07	2.51394e+07	2.31833e+07	2.49638e+07	2.37796e+07	2.87218e+07		24.5733	24.5032	24.7756	24.8962	24.5834	24.4666		26.1507	0.846709	-0.0313533		0.916958
CAB12961.2	ornithine acetyltransferase; amino-acid acetyltransferase	Arginine biosynthesis bifunctional protein ArgJ [Cleaved into: Arginine biosynthesis bifunctional protein ArgJ alpha chain; Arginine biosynthesis bifunctional protein ArgJ beta chain] [Includes: Glutamate N-acetyltransferase (EC 2.3.1.35) (Ornithine acetyltransferase) (OATase) (Ornithine transacetylase); Amino-acid acetyltransferase (EC 2.3.1.1) (N-acetylglutamate synthase) (AGSase)]	argJ			SUBCELLULAR LOCATION: Cytoplasm {ECO:0000255|HAMAP-Rule:MF_01106}.	1.30176e+08	125189626	1.39909e+08	6.23193e+07	8.50737e+07	6.60513e+07		25.8932	26.3422	25.9771	26.9559	26.8995	27.0599		27.5175	0.00346856	-0.900957	+	0.0226375
CAB12962.1	N-acetylglutamate 5-phosphotransferase (acetylglutamate kinase)	Acetylglutamate kinase (EC 2.7.2.8) (N-acetyl-L-glutamate 5-phosphotransferase) (NAG kinase) (NAGK)	argB			SUBCELLULAR LOCATION: Cytoplasm {ECO:0000255|HAMAP-Rule:MF_00082}.	4.99531e+07	5.40888e+07	6.99538e+07	9.71941e+06	6.44865e+06	1.20678e+07		23.2124	22.6206	23.5247	25.5741	25.6888	26.0599		26.177	0.00093452	-2.65504	+	0.00942591
CAB12963.2	N-acetylornithine aminotransferase	Acetylornithine aminotransferase (ACOAT) (EC 2.6.1.11)	argD			SUBCELLULAR LOCATION: Cytoplasm {ECO:0000255|HAMAP-Rule:MF_01107}.	8.65664e+07	7.00176e+07	8.71e+07	5.92285e+07	9.20066e+07	4.05028e+07		25.8198	26.4552	25.2715	26.3673	26.0612	26.3762		27.803	0.305666	-0.41938		0.485174
CAB12964.2	arginine-specific carbamoyl-phosphate synthetase (small subunit)	Carbamoyl-phosphate synthase arginine-specific small chain (EC 6.3.5.5) (Carbamoyl-phosphate synthetase glutamine chain)	carA				1.04514e+07	1.24892e+07	1.74515e+07	2.959e+06		2.35972e+06		21.4967	20.1154	21.1702	23.3172	23.5742	24.0569		24.0569	0.00441188	-2.72197	+	0.0262465
CAB12965.3	arginine-specific carbamoyl-phosphate synthetase (large subunit)	Carbamoyl-phosphate synthase arginine-specific large chain (EC 6.3.5.5) (Carbamoyl-phosphate synthetase ammonia chain)	carB				8.9945e+07	8.05306e+07	7.62651e+07	1.4805e+07	2.45417e+07	3.50584e+07		23.8196	24.5487	25.0633	26.4225	26.263	26.1845		26.4334	0.00785868	-1.81284	+	0.038925
CAB12966.1	ornithine carbamoyltransferase	Ornithine carbamoyltransferase (OTCase) (EC 2.1.3.3)	argF			SUBCELLULAR LOCATION: Cytoplasm {ECO:0000305}.	1.80705e+08	1.34707e+08	2.14267e+08	1.24144e+08	1.62481e+08	1.6378e+08		26.8874	27.2757	27.2872	27.4291	27.0053	27.6748		28.5928	0.404024	-0.21961		0.582161
CAB12967.1	conserved hypothetical protein	Uncharacterized protein YjzC	yjzC					1.4532e+08	1.67042e+08	1.24997e+08				26.8973	20.1113	19.0297	19.6835	27.1147	27.3156		27.7975	0.4867	-2.69182		0.656926
CAB12971.2	positive regulator of comK	Transcriptional activator protein med	med		SigP	SUBCELLULAR LOCATION: Cell membrane {ECO:0000305}; Lipid-anchor {ECO:0000305}.		2.53895e+06	2.58658e+06	1.34328e+07				23.6793	18.9579	19.3752	19.2025	21.2758	21.3026		23.6793	0.965191	0.0771533		0.98336
CAB12972.1	putative late competence gene	ComG operon repressor	comZ							8.23255e+07	8.89072e+07	9.05136e+07		26.2948	26.4058	26.4316	18.6928	18.0349	19.6303		26.7573	8.22e-05	7.5914	+	0.00280777
CAB12974.1	beta-ketoacyl-acyl carrier protein synthase III 1	3-oxoacyl-[acyl-carrier-protein] synthase 3 protein 1 (EC 2.3.1.180) (3-oxoacyl-[acyl-carrier-protein] synthase III protein 1) (Beta-ketoacyl-ACP synthase III 1) (KAS III 1) (bFabH1)	fabHA			SUBCELLULAR LOCATION: Cytoplasm {ECO:0000305}.	1.08103e+08	1.6292e+08	1.13121e+08	1475864340	1467637311	1225841371		30.4589	30.4508	30.1911	26.6878	27.2796	26.7533		30.6834	7.49e-05	3.46006	+	0.00281864
CAB12975.1	beta-ketoacyl-acyl carrier protein synthase II	3-oxoacyl-[acyl-carrier-protein] synthase 2 (EC 2.3.1.179) (3-oxoacyl-[acyl-carrier-protein] synthase II) (Beta-ketoacyl-ACP synthase II) (KAS II)	fabF				8.30743e+07	8.42895e+07	6.15039e+07	5.50685e+08	4.84852e+08	4.70112e+08		29.0367	28.853	28.8084	26.3079	26.3288	25.8742		29.5349	7.61e-05	2.72904	+	0.00281365
CAB12993.1	oligopeptide ABC transporter (ATP-binding protein)	Oligopeptide transport ATP-binding protein AppD	appD			SUBCELLULAR LOCATION: Cell membrane; Peripheral membrane protein.	3.86665e+07	2.91427e+07	2.70957e+07	7.99805e+06	9.89804e+06	6.39255e+06		22.9312	23.2387	22.608	25.2046	24.7966	24.6916		25.4961	0.00119831	-1.97163	+	0.0112196
CAB12994.2	oligopeptide ABC transporter (ATP-binding protein)	Oligopeptide transport ATP-binding protein AppF	appF			SUBCELLULAR LOCATION: Cell membrane; Peripheral membrane protein.	1.15242e+08	7.95252e+07	1.00627e+08	2.50843e+08	203516944	1.60481e+08		27.9022	27.6006	27.2578	26.7801	26.2449	26.5845		28.5527	0.012438	1.05038		0.053179
CAB12996.2	oligopeptide ABC transporter (permease)	Oligopeptide transport system permease protein AppB	appB	TMD		SUBCELLULAR LOCATION: Cell membrane {ECO:0000305}; Multi-pass membrane protein {ECO:0000255|PROSITE-ProRule:PRU00441}.	1.2993e+07	1.87999e+07	1.71042e+07	1.86929e+07	1.72545e+07	1.53994e+07		24.156	24.0405	23.8764	23.6312	24.1642	24.0279		25.083	0.666785	0.0831733		0.799781
CAB12997.1	oligopeptide ABC transporter (permease)	Oligopeptide transport system permease protein AppC	appC	TMD		SUBCELLULAR LOCATION: Cell membrane {ECO:0000305}; Multi-pass membrane protein {ECO:0000255|PROSITE-ProRule:PRU00441}.	1.23436e+08	1.31582e+08	2.60692e+08	1.07526e+08	1.27596e+08	1.09138e+08		26.6801	26.927	26.7016	26.8792	26.9714	27.9578		27.9578	0.230892	-0.499887		0.40534
CAB12999.1	tryptophanyl-tRNA synthetase	Tryptophan--tRNA ligase (EC 6.1.1.2) (Tryptophanyl-tRNA synthetase) (TrpRS)	trpS			SUBCELLULAR LOCATION: Cytoplasm.	8.66873e+07	8.61117e+07	1.46254e+07	2.70509e+07	5.07878e+07	5.89798e+07		24.6892	25.598	25.8137	26.3693	26.3597	23.802		26.3693	0.883838	-0.143377		0.937494
CAB13000.1	oligopeptide ABC transporter (binding lipoprotein)	Oligopeptide-binding protein OppA (Stage 0 sporulation protein KA)	oppA		SigP	SUBCELLULAR LOCATION: Cell membrane {ECO:0000305}; Lipid-anchor {ECO:0000305}.	3.73912e+08	4.03607e+08	2.58269e+08	1979592180	1921611005	1726863753		30.8826	30.8397	30.6855	28.4781	28.5884	27.9443		31.157	0.000288259	2.46565	+	0.00480937
CAB13001.1	oligopeptide ABC transporter (permease)	Oligopeptide transport system permease protein OppB (Stage 0 sporulation protein KB)	oppB	TMD		SUBCELLULAR LOCATION: Cell membrane {ECO:0000305}; Multi-pass membrane protein {ECO:0000255|PROSITE-ProRule:PRU00441}.	8.66e+06			2.64983e+07	1.9398e+07	4.42594e+06		24.6594	24.2094	22.0775	23.0459	20.3015	20.3011		25.3106	0.11537	2.43262		0.25524
CAB13002.1	oligopeptide ABC transporter (permease)	Oligopeptide transport system permease protein OppC (Stage 0 sporulation protein KC)	oppC	TMD		SUBCELLULAR LOCATION: Cell membrane {ECO:0000305}; Multi-pass membrane protein {ECO:0000255|PROSITE-ProRule:PRU00441}.	4.8778e+07	3.73828e+07	2.54958e+07	1.43238e+08	1.79273e+08	1.71266e+08		27.0938	27.4176	27.3517	25.5397	25.1559	24.6038		27.8135	0.00163298	2.18791	+	0.0137257
CAB13003.1	oligopeptide ABC transporter (ATP-binding protein)	Oligopeptide transport ATP-binding protein OppD (Stage 0 sporulation protein KD)	oppD			SUBCELLULAR LOCATION: Cell membrane; Peripheral membrane protein.	1.52843e+08	1.15275e+08	167059630	5.0412e+08	508842032	5.19987e+08		28.9092	28.9226	28.9539	27.1875	26.7805	27.3158		29.2476	0.000346137	1.83399	+	0.00533387
CAB13004.1	oligopeptide ABC transporter (ATP-binding protein)	Oligopeptide transport ATP-binding protein OppF (Stage 0 sporulation protein KE)	oppF			SUBCELLULAR LOCATION: Cell membrane; Peripheral membrane protein.	2.34827e+08	1.59169e+08	1.45579e+08	8.73845e+08	5.90955e+08	3.93679e+08		29.7028	29.1385	28.5525	27.807	27.246	27.1172		29.799	0.0115049	1.74116		0.0503538
CAB13006.2	putative thiol oxidation management factor; putative acetyltransferase	Putative acetyltransferase YjbC (EC 2.3.1.-)	yjbC			SUBCELLULAR LOCATION: Cytoplasm {ECO:0000269|PubMed:10913081}.	4.04102e+07	8.18185e+06	8.29983e+06			5.14969e+06		19.2115	18.0835	22.2961	25.2682	22.964	22.9846		25.2682	0.0581367	-3.87528		0.155616
CAB13007.1	redox-sensitive regulator enzyme	Regulatory protein Spx	spxA			SUBCELLULAR LOCATION: Cytoplasm {ECO:0000305}.		1.61935e+07	1.16986e+07	2.26095e+07	1.64395e+07	1.27937e+07		24.4304	23.9707	23.6089	19.2023	23.9489	23.4798		25.4775	0.305922	1.79299		0.485234
CAB13009.1	adaptor protein controlling oligomerization of the AAA+ protein ClpC	Adapter protein MecA 1	mecA				2.30074e+07	3.56889e+07	2.66536e+07	7.80622e+07	8.69033e+07	8.68285e+07		26.2181	26.3729	26.3717	24.4556	25.089	24.6678		26.3729	0.00120483	1.58344	+	0.0111396
CAB13010.1	protein involved in establishment of DNA transport in competence	Competence protein CoiA	coiA			SUBCELLULAR LOCATION: Cytoplasm {ECO:0000305|PubMed:17630974}. Note=Localizes at the cell poles of most competence-expressing cells (PubMed:17630974). During competence a number of proteins (at least CoiA, ComFA, ComGA, DprA, RecA and SsbB) are thought to colocalize at the cell pole (PubMed:17630974). {ECO:0000269|PubMed:17630974}.	2.09336e+08	1.2931e+08	5.83558e+06	2.23389e+07	2.53411e+07	2.96076e+07		24.4131	24.595	24.8195	27.6412	26.9463	22.4764		27.6412	0.542486	-1.07881		0.70273
CAB13011.2	oligoendopeptidase F	Oligoendopeptidase F homolog (EC 3.4.24.-)	pepF				1.68118e+08	2.12899e+08	1.72033e+08	351721626	3.83623e+08	322002357		28.3899	28.5151	28.2625	27.3249	27.6656	27.3581		28.8543	0.00198296	0.93962	+	0.0150692
CAB13012.2	putative thiol management oxidoreductase component	UPF0413 protein YjbH	yjbH				4.04457e+06	6.40166e+06		4.41976e+06	3.18735e+06			22.0755	21.6039	19.9321	21.9475	22.61	20.3483		23.7405	0.668341	-0.431447		0.800782
CAB13013.1	putative thiol management oxidoreductase component	Group 2 truncated hemoglobin YjbI (Truncated Hb) (trHbO) (Hemoglobin-like protein YjbI) (Truncated BHb)	yjbI				4.17523e+07	2.98808e+07	2.66038e+07	9.47872e+07	9.50905e+07	9.04746e+07		26.4982	26.5028	26.431	25.3153	24.8327	24.6651		27.4705	0.00142698	1.5396	+	0.0124664
CAB13015.1	putative RNA/thiamine triphosphatase	Putative triphosphatase YjbK (EC 3.6.1.-)	yjbK				2.51777e+07	1.7734e+07	2.7079e+07	2.11898e+07	2.02946e+07	2.18891e+07		24.3369	24.2746	24.3837	24.5856	24.08	24.6907		28.2502	0.56298	-0.12038		0.713451
CAB13016.1	putative phosphatase	UPF0738 protein YjbL	yjbL				3.18036e+07	5.19117e+07	4.22142e+07	3.62383e+07	5.26106e+07	5.07325e+07		25.111	25.6488	25.5964	24.9227	25.6296	25.3312		25.9816	0.58675	0.1576		0.734347
CAB13017.1	(p)ppGpp synthetase	GTP pyrophosphokinase YjbM (EC 2.7.6.5) ((p)ppGpp synthase YjbM) (Small alarmone synthase 1) (SAS 1)	relP				2.59444e+07	4.4286e+07	3.09128e+07	4.55917e+07	4.86161e+07	6.2036e+07		25.4423	25.5349	25.8866	24.6289	25.4003	24.8817		26.0669	0.0694968	0.650943		0.178282
CAB13018.1	inorganic polyphosphate/ATP-NAD kinase	NAD kinase 1 (EC 2.7.1.23) (ATP-dependent NAD kinase) (Poly(P)-dependent NAD kinase) (PPNK)	ppnKA			SUBCELLULAR LOCATION: Cytoplasm {ECO:0000255|HAMAP-Rule:MF_00361}.	7.94932e+07	7.30576e+07	7.70498e+07	9.22159e+07	1.16852e+08	1.03188e+08		26.4585	26.8001	26.6207	26.2443	26.1225	26.1993		27.133	0.0139834	0.43772		0.0570388
CAB13020.1	phosphorylated protein phosphatase E and diadenosine-polyphosphate hydrolase	Bis(5'-nucleosyl)-tetraphosphatase PrpE [asymmetrical] (EC 3.6.1.17) (Ap4A hydrolase) (Diadenosine 5',5'''-P1,P4-tetraphosphate asymmetrical hydrolase) (Diadenosine tetraphosphatase)	prpE			SUBCELLULAR LOCATION: Forespore {ECO:0000269|PubMed:16740944}.				4.06315e+06	7.68141e+06			21.9542	22.8729	19.2907	19.276	18.9229	19.4611		22.8729	0.118439	2.15265		0.259443
CAB13021.1	putative Na+/H+ antiporter	Putative Na(+)/H(+) antiporter YjbQ	yjbQ	TMD		SUBCELLULAR LOCATION: Cell membrane {ECO:0000305}; Multi-pass membrane protein {ECO:0000305}.	2.66086e+06		3.92058e+06					19.366	18.4652	18.267	21.3435	19.0148	21.9026		22.0165	0.0958285	-2.05426		0.223365
CAB13022.1	thiaminase II	Aminopyrimidine aminohydrolase (EC 3.5.99.2) (4-amino-5-aminomethyl-2-methylpyrimidine hydrolase) (Thiaminase II)	tenA				352775118	4.54645e+08	451086363	2.51983e+08	6.39013e+08	3.74708e+08		27.9088	29.2513	28.4812	28.3942	28.7602	28.7488		29.2513	0.840651	-0.08732		0.912178
CAB13023.1	thiazole tautomerase	Thiazole tautomerase (EC 5.3.99.10)	tenI				1.99097e+08	1.64295e+08	8.84382e+07	9.76549e+07	9.42577e+07	7.44183e+07		26.5412	26.4901	26.1491	27.5689	27.2917	26.3982		28.4733	0.137654	-0.692777		0.287081
CAB13024.1	FAD-dependent glycine oxidase	Glycine oxidase (GO) (EC 1.4.3.19)	thiO			SUBCELLULAR LOCATION: Cytoplasm {ECO:0000305}.	6.84154e+07	5.98094e+07	7.23154e+07	5.1282e+07	6.25375e+07	4.89944e+07		25.612	25.8982	25.5461	26.0278	25.8339	26.1078		26.1555	0.0875969	-0.304403		0.208784
CAB13025.1	Sulfur carrier for synthesis of hydroxyethylthiazole phosphate	Sulfur carrier protein ThiS (Thiamine biosynthesis protein ThiS)	thiS				1.21073e+08	1.49454e+08	110965044	1.11712e+08	1.91111e+08	1.771e+08		26.7352	27.5098	27.4	26.8513	27.1551	26.7255		31.4287	0.328194	0.30436		0.504687
CAB13026.1	hydroxyethylthiazole phosphate synthetase (thiamine biosynthesis)	Thiazole synthase (EC 2.8.1.10)	thiG			SUBCELLULAR LOCATION: Cytoplasm {ECO:0000250}.	9.74567e+08	9.67112e+08	8.92308e+08	5.00143e+08	6.09902e+08	5.39979e+08		28.8978	29.184	29.0083	29.8602	29.8491	29.733		29.9208	0.00107245	-0.784057	+	0.010392
CAB13027.1	adenylate transferase and sulfur transferase (thiamine biosynthesis)	Sulfur carrier protein ThiS adenylyltransferase (EC 2.7.7.73)	thiF				6.05145e+07	7.92151e+07	9.00492e+07	5.38215e+07	5.63252e+07	3.84398e+07		25.6817	25.7473	25.1961	25.8508	26.2393	26.4242		26.6703	0.060196	-0.629733		0.160162
CAB13028.1	phosphomethylpyrimidine kinase, 4-amino-5-hydroxymethyl-2-methylpyrimidine and 4-amino-5-hydroxymethyl-2-methylpyrimidine pyrophosphate kinase	Hydroxymethylpyrimidine/phosphomethylpyrimidine kinase (EC 2.7.1.49) (EC 2.7.4.7) (Hydroxymethylpyrimidine kinase) (HMP kinase) (Hydroxymethylpyrimidine phosphate kinase) (HMP-P kinase) (HMP-phosphate kinase) (HMPP kinase)	thiD				3.45651e+08	3.09795e+08	3.71825e+08	397068911	3.61285e+08	2.69614e+08		28.5648	28.4286	28.0063	28.3647	28.2067	28.4701		29.0943	0.94345	-0.0139467		0.968324
CAB13029.2	enoyl-acyl carrier protein reductase	Enoyl-[acyl-carrier-protein] reductase [NADH] FabI (ENR) (EC 1.3.1.9) (Cold shock-induced protein 15) (CSI15) (NADH-dependent enoyl-ACP reductase) (Vegetative protein 241) (VEG241)	fabI				8.27104e+08	7.83449e+08	5.82289e+08	2872761462	3124121514	3647020476		31.4198	31.5408	31.7641	29.6235	29.5453	29.1172		31.7641	0.000328284	2.14625	+	0.00516639
CAB13032.1	outer spore coat protein (insoluble fraction)	Spore coat protein Y	cotY			SUBCELLULAR LOCATION: Spore wall, spore coat {ECO:0000269|PubMed:8509331}. Note=Outer coat.	3.09145e+07		1.19508e+07					19.8583	19.5563	19.8415	24.8818	18.7085	23.5106		25.7003	0.235418	-2.6149		0.408758
CAB13034.1	spore coat protein (insoluble fraction)	Spore coat protein W	cotW				2.45436e+07							18.3161	18.7686	19.4958	24.5489	18.2433	19.9297		25.4245	0.34547	-2.04714		0.522562
CAB13042.1	putative RNA ligase or phosphoesterase	Putative phosphoesterase YjcG (EC 3.1.-.-)	yjcG				1611507625	1697557579	1118537031	2364992662	2770604293	2972595808		31.1392	31.3676	31.4691	30.5858	30.6608	30.059		32.3424	0.0139318	0.890093		0.0569329
CAB13043.1	putative hydrolase	Uncharacterized protein YjcH	yjcH				2.664e+07	34153892	4.86009e+07	8.34981e+07	167201183	1.89814e+08		26.3152	27.317	27.5	24.6671	25.0255	25.5345		28.6157	0.0115704	1.96838		0.0505407
CAB13044.1	cystathionine gamma-synthase and O-acetylhomoserine thiolyase	Cystathionine gamma-synthase/O-acetylhomoserine (thiol)-lyase (CGS/OAH thiolyase) (EC 2.5.1.-) (O-acetylhomoserine sulfhydrylase) (OAH sulfhydrylase)	metI			SUBCELLULAR LOCATION: Cytoplasm {ECO:0000250}.	1.92592e+08	1.81279e+08	1.75688e+08	2.02614e+08	1.82296e+08	1.85877e+08		27.5942	27.4417	27.4698	27.521	27.4336	27.3884		27.9643	0.423722	0.0541933		0.600408
CAB13045.1	cystathionine beta-lyase	Cystathionine beta-lyase MetC (CBL) (EC 4.4.1.8) (Beta-cystathionase) (Cysteine lyase)	metC			SUBCELLULAR LOCATION: Cytoplasm {ECO:0000250}.	1.9704e+08	1.16485e+08	1.59345e+08	1.07242e+08	1.29803e+08	9.60042e+07		26.6763	26.9517	26.5166	27.5539	26.7956	27.2476		27.5539	0.129659	-0.484147		0.276915
CAB13046.1	putative ribosomal-protein-alanine N-acetyltransferase	Putative ribosomal-protein-alanine acetyltransferase (EC 2.3.1.128)	yjcK			SUBCELLULAR LOCATION: Cytoplasm {ECO:0000305}.		3.58994e+06		1.34863e+07	1.22055e+07	1.15921e+07		23.685	23.541	23.4666	19.2396	21.7755	20.2118		24.512	0.0131004	3.15525		0.0549522
CAB13048.1	conserved hypothetical protein	Uncharacterized protein YjcM	yjcM		SigP		4.19119e+07	3.97735e+07	4.70499e+07	9.07818e+06	8.18159e+06	1.89426e+07		23.114	22.964	24.1751	25.3209	25.2453	25.4877		25.9905	0.00756871	-1.9336	+	0.0382573
CAB13049.1	conserved hypothetical protein	Uncharacterized protein YjcN	yjcN		SigP		1.83268e+08	1.59544e+08				1.15735e+08		17.1209	20.0863	26.7862	27.4494	27.2494	19.142		27.4494	0.453475	-3.28242		0.628521
CAB13050.1	putative DNA binding protein	Uncharacterized protein YjcO	yjcO				6.22485e+06	3.83479e+06			8.66645e+06	1.44097e+07		19.1466	23.047	23.7805	22.5696	21.8707	19.2294		23.7805	0.685276	0.76813		0.811001
CAB13051.1	conserved hypothetical protein	Uncharacterized protein YjcP	yjcP	TMD		SUBCELLULAR LOCATION: Cell membrane {ECO:0000305}; Multi-pass membrane protein {ECO:0000305}.	1.57601e+07		6.52092e+06					20.1166	18.1213	18.8577	23.9098	18.5956	22.6366		24.7213	0.190706	-2.68216		0.35651
CAB13052.1	conserved hypothetical protein	Uncharacterized protein YjcQ	yjcQ						9.17245e+06					18.4382	20.0538	19.4816	19.5436	20.2272	23.1289		23.5371	0.241857	-1.64204		0.415387
CAB13055.1	putative acyl-carrier protein oxidoreductase	Uncharacterized oxidoreductase YjdA (EC 1.-.-.-)	yjdA				1.53209e+07	1.36499e+07	4.72476e+06	2.11766e+06	7.80375e+06	1.57625e+07		21.014	22.8957	23.91	23.869	23.7024	22.1718		24.9582	0.558469	-0.641143		0.711391
CAB13057.2	transcriptional antiterminator	Transcriptional regulator ManR (Mannose operon transcriptional activator) [Includes: Putative phosphotransferase enzyme IIB component (EC 2.7.1.191) (Putative PTS system EIIB component); Putative phosphotransferase enzyme IIA component (Putative PTS system EIIA component)]	manR								2.9666e+06	1.50013e+06		17.7952	21.5004	20.5166	19.3399	19.2907	19.2606		21.5004	0.594401	0.640347		0.740166
CAB13059.1	mannose-6 phosphate isomerase; cupin family	Mannose-6-phosphate isomerase ManA (EC 5.3.1.8) (Phosphohexomutase) (Phosphomannose isomerase) (PMI)	manA				4.9541e+06	7.49401e+06		1.56236e+07	6.66171e+06			23.8972	22.6675	20.4468	22.2402	22.8373	19.5482		24.9708	0.607585	0.795267		0.749017
CAB13060.1	conserved hypothetical protein	Uncharacterized protein YjdF	yjdF							5.82349e+06	2.43618e+08	2.29905e+08		22.4734	27.8601	27.7765	18.0502	19.3777	19.0846		27.9093	0.0169442	7.19915		0.0650506
CAB13061.1	putative acetyltransferase	Uncharacterized N-acetyltransferase YjdG (EC 2.3.1.-)	yjdG								4.71229e+07	4.5332e+07		20.0003	25.4899	25.434	18.7318	18.0379	20.617		25.4899	0.08455	4.51252		0.204153
CAB13062.2	hypothetical protein BSU12050	Uncharacterized protein YjdH	yjdH				5.85478e+06	7.92757e+07	1.65617e+07		2.3295e+06			18.1617	21.1516	19.1367	22.4812	26.2404	23.9813		26.2404	0.0276289	-4.75098		0.0928918
CAB13063.1	tRNA editing protein	Putative Cys-tRNA(Pro)/Cys-tRNA(Cys) deacylase YjdI (EC 4.2.-.-)	trnE								5.71335e+07			20.0083	25.7678	19.8122	19.3862	19.0339	19.7409		25.7678	0.27598	2.47576		0.450957
CAB13067.1	N-acetylmuramic acid deacetylase	Peptidoglycan-N-acetylmuramic acid deacetylase PdaC (Peptidoglycan MurNAc deacetylase) (EC 3.5.1.-) (Polysaccharide deacetylase PdaC)	pdaC	TMD		SUBCELLULAR LOCATION: Cell membrane {ECO:0000305}; Single-pass membrane protein {ECO:0000305}.	3.21843e+06	7.43509e+06	4.02447e+06					18.6673	19.7689	19.4433	21.6179	22.8259	21.9404		22.9956	0.00433716	-2.83491	+	0.0259411
CAB13073.1	putative formate dehydrogenase	Probable oxidoreductase YjgC (EC 1.-.-.-)	yjgC							5.77731e+06	6.69722e+06	4.26384e+06		22.462	22.6751	22.0237	17.7907	19.1065	20.122		22.8547	0.0085319	3.38055	+	0.0410679
CAB13075.1	putative lipoprotein	Uncharacterized lipoprotein YjhA	yjhA		SigP	SUBCELLULAR LOCATION: Cell membrane {ECO:0000255|PROSITE-ProRule:PRU00303}; Lipid-anchor {ECO:0000255|PROSITE-ProRule:PRU00303}.	1.88938e+07	1.81094e+07		2.73449e+07	5.42877e+06			24.7048	22.3722	20.583	24.1714	24.1102	19.3328		24.8995	0.994315	0.0151467		0.998816
CAB13079.1	putative glycosyltransferase	Uncharacterized UDP-glucosyltransferase YjiC (EC 2.4.1.-)	yjiC				4.53613e+06	4.58563e+06		9.33108e+06	1.00525e+07	9.2742e+06		23.1536	23.2611	23.1448	22.113	22.1287	19.5202		24.0751	0.0898944	1.93251		0.21403
CAB13080.1	putative enzyme	Uncharacterized protein YjjA	yjjA				6.93394e+07	5.20556e+07	4.06876e+07	1.03051e+08	9.1335e+07	1.2398e+08		26.6188	26.4447	26.8855	26.0472	25.6335	25.2781		26.8855	0.0177653	0.996723		0.0678505
CAB13082.1	putative phosphate ABC transporter (ATP-binding protein)	Putative ABC transporter ATP-binding protein YjkB	yjkB				9.14263e+06	4.52004e+06	6.367e+06	1.25407e+07				23.5801	18.2168	18.9864	23.1242	22.1079	22.6022		23.5907	0.238942	-2.35032		0.411656
CAB13085.1	conserved hypothetical protein	Uncharacterized protein YjlC	yjlC				1173769289	1258908273	1333961930	547653465	5.30839e+08	4.81894e+08		29.0287	28.9837	28.8441	30.1285	30.2295	30.3131		30.3131	7.89e-05	-1.27152	+	0.00286948
CAB13086.1	NADH dehydrogenase	NADH dehydrogenase-like protein YjlD (EC 1.6.99.-) (Glucose starvation-inducible protein 5) (GSI5)	ndh				4.71653e+08	519189492	6.31794e+08	2.86236e+08	290230264	294819171		28.0926	28.1126	28.1353	28.8132	28.9517	29.2349		29.3786	0.00207046	-0.886403	+	0.0153657
CAB13094.1	transcriptional regulator (LacI family)	Probable HTH-type transcriptional repressor ExuR (Probable galacturonate locus repressor)	exuR				9.05387e+06	4.61013e+06	4.43572e+06	9.34155e+06	1.05865e+07			23.1552	23.3357	18.0527	23.1101	22.1364	22.0807		23.4929	0.626641	-0.927863		0.765282
CAB13098.1	conserved hypothetical protein	Uncharacterized protein YjoA	yjoA				4.6435e+08	2.74759e+08	2.57619e+08	662665608	7.82913e+08	7.72244e+08		29.3037	29.5443	29.5245	28.7906	28.0336	27.9407		30.211	0.0126989	1.20253		0.0537763
CAB13099.1	ATPase possibly involved in protein degradation	Uncharacterized ATPase YjoB (EC 3.-.-.-)	yjoB			SUBCELLULAR LOCATION: Cytoplasm {ECO:0000305}.	6.20549e+07	49930386	5.69563e+07		8.80257e+06	1.51444e+07		19.6268	23.0695	23.8523	25.887	25.5734	25.7633		25.9364	0.0521715	-3.5584		0.143812
CAB13100.1	response regulator aspartate phosphatase	Response regulator aspartate phosphatase A (EC 3.1.-.-) (Glucose starvation-inducible protein A) (Stage 0 sporulation protein L)	rapA				3.45699e+06	1.81355e+06	3.34957e+06	3.81003e+07	45972603	3.29093e+07		25.1833	25.4543	24.972	21.7211	20.7904	21.6756		26.2398	0.000335943	3.80751	+	0.00521298
CAB13102.2	putative enzyme	Uncharacterized protein YjpA	yjpA					3.0646e+07	4.57692e+07	1.10277e+07	2.81499e+07	1.96254e+07		23.3946	24.7466	24.2262	19.4845	24.8692	25.4479		26.913	0.68195	0.855287		0.810523
CAB13107.3	PBSX phage protein, putative peptidase	Phage-like element PBSX protein XkdA	xkdA				1.57277e+07	1.53252e+07	1.85745e+07		4.62182e+07	3.77815e+07		18.1956	25.462	25.1712	23.9068	23.8694	24.1468		25.462	0.686693	-1.03142		0.810949
CAB13108.1	Phage PBSX transcriptional regulator	HTH-type transcriptional regulator Xre (Putative PBSX repressor)	xre				3.69261e+07	2.65655e+07	9.70462e+06			3.50074e+07		20.2799	19.4036	25.0612	25.1381	24.663	23.2102		25.65	0.210849	-2.75557		0.382875
CAB13133.1	conserved hypothetical protein; PBSX prophage protein	Phage-like element PBSX protein XkdW	xkdW				6.46511e+07	6.44893e+07	1.82765e+07	3.26693e+07	1.21286e+08	1.6373e+08		24.9614	26.8538	27.2868	25.9462	25.9426	24.1235		27.2868	0.333448	1.02993		0.510643
CAB13136.1	defective prophage PBSX putative enzyme	Protein XhlA	xhlA	TMD		SUBCELLULAR LOCATION: Cell membrane {ECO:0000305}; Single-pass membrane protein {ECO:0000305}.	7.71572e+07	3.14889e+07						19.3382	19.9243	18.7169	26.2013	24.9083	19.6538		26.2013	0.104021	-4.26132		0.236015
CAB13142.1	putative Pit accessory protein	UPF0111 protein YkaA	ykaA				2.96127e+08	2.82523e+08	2.98209e+08	3.50617e+08	3.38378e+08	3.11473e+08		28.3853	28.3341	28.2145	28.1416	28.0738	28.1517		28.406	0.0282795	0.18891		0.0947918
CAB13144.1	putative hydroquinone-specific extradiol dioxygenase	Putative ring-cleaving dioxygenase MhqA (EC 1.13.11.-)	mhqA			SUBCELLULAR LOCATION: Cytoplasm {ECO:0000269|PubMed:17407181, ECO:0000269|PubMed:17725564}.	2.11581e+07	6.34262e+07	5.16135e+07	7.88685e+07	3.89361e+07	8.06313e+07		26.2329	25.2146	26.2648	24.3347	25.9186	25.6212		26.9165	0.362074	0.612617		0.5385
CAB13147.2	membrane bound serine protease Do, quality control protease (heat-shock protein)	Serine protease Do-like HtrA (EC 3.4.21.107) (HtrA-like serine protease)	htrA	TMD		SUBCELLULAR LOCATION: Cell membrane {ECO:0000305}; Single-pass membrane protein {ECO:0000305}.	1.25086e+07	1.04589e+07	2.24144e+07	2.97638e+07	2.14808e+07	1.99812e+07		24.827	24.3565	24.2521	23.5764	23.3182	24.4179		25.2181	0.133059	0.707727		0.282274
CAB13148.1	redundant pyrroline-5-carboxylate reductase	Pyrroline-5-carboxylate reductase 3 (P5C reductase 3) (P5CR 3) (EC 1.5.1.2) (PCA reductase 3)	proG			SUBCELLULAR LOCATION: Cytoplasm {ECO:0000250}.	5.41451e+07	8.48647e+07	130738976	5.37633e+07	5.40109e+07	6.43591e+07		25.6801	25.6867	25.9396	25.6903	26.3387	26.9621		26.9621	0.210567	-0.56153		0.382676
CAB13149.2	D-alanyl-aminopeptidase	D-aminopeptidase (EC 3.4.11.-)	dppA				3.77033e+07	3.28485e+07	3.59484e+07	1.7846e+08	2.24231e+08	2.81195e+08		27.411	27.7404	28.067	25.1682	24.9693	25.0994		28.6939	0.000177943	2.6605	+	0.00394855
CAB13150.1	dipeptide ABC transporter (permease)	Dipeptide transport system permease protein DppB	dppB	TMD		SUBCELLULAR LOCATION: Cell membrane {ECO:0000305}; Multi-pass membrane protein {ECO:0000255|PROSITE-ProRule:PRU00441}.				8.51768e+06	6.15228e+06	6.16143e+06		23.022	22.5527	22.5548	20.3577	19.0552	19.5807		24.233	0.00174194	3.0453	+	0.0139042
CAB13151.1	dipeptide ABC transporter (permease)	Dipeptide transport system permease protein DppC	dppC	TMD		SUBCELLULAR LOCATION: Cell membrane {ECO:0000305}; Multi-pass membrane protein {ECO:0000255|PROSITE-ProRule:PRU00441}.				1.37615e+07	1.51099e+07	8.06798e+06		23.7141	23.849	22.9438	19.3405	19.9065	20.0611		23.9316	0.000472876	3.73294	+	0.00632116
CAB13152.1	dipeptide ABC transporter (ATP-binding protein)	Dipeptide transport ATP-binding protein DppD	dppD			SUBCELLULAR LOCATION: Cell membrane {ECO:0000305}; Peripheral membrane protein {ECO:0000305}.						2.12267e+07		19.6742	18.2294	24.3394	20.1807	19.6717	18.8488		24.9776	0.564895	1.18058		0.715061
CAB13153.2	dipeptide ABC transporter (dipeptide-binding lipoprotein)	Dipeptide-binding protein DppE	dppE		SigP	SUBCELLULAR LOCATION: Cell membrane {ECO:0000305}; Lipid-anchor {ECO:0000305}.	5.92804e+07	4.87579e+07	5.24437e+07	3.80573e+08	4.25358e+08	384074006		28.5036	28.6641	28.5168	25.821	25.5391	25.6443		28.9008	7.53e-06	2.89335	+	0.000927993
CAB13154.2	muropeptide L,D-carboxypeptidase	Probable murein peptide carboxypeptidase (EC 3.4.16.-) (LD-carboxypeptidase)	ldcA			SUBCELLULAR LOCATION: Cytoplasm {ECO:0000250}.				1.03613e+07	1.15111e+07	1.08907e+07		23.3047	23.4565	23.3766	20.0142	19.6208	19.9231		24.8429	9.92e-06	3.52657	+	0.00100058
CAB13155.1	L-Ala-D/L-Glu epimerase	L-Ala-D/L-Glu epimerase (AE epimerase) (AEE) (EC 5.1.1.20)	ykfB					2.11478e+06		1.3068e+07	1.50545e+07	2.23047e+07		23.6395	23.8437	24.4108	18.5634	21.0121	19.8384		25.0463	0.00501372	4.16006	+	0.0289725
CAB13156.2	gamma-D-glutamyl-L-diaminoacid endopeptidase	Gamma-D-glutamyl-L-lysine dipeptidyl-peptidase (EC 3.4.14.13) (Cell wall endopeptidase YkfC)	ykfC				1.94059e+06		2.89485e+06		5.34228e+06	1.89937e+06		19.8239	22.349	20.8571	20.8881	20.851	21.4651		24.2036	0.94275	-0.05804		0.968501
CAB13157.2	putative cell wall oligopeptide ABC transporter (ATP binding protein)	Putative oligopeptide transport ATP-binding protein YkfD (EC 3.6.3.-)	ykfD				4.48884e+07	2.91925e+07	8.8668e+06	1.60002e+08	1.58935e+08	6.47902e+07		27.2535	27.2439	25.9493	25.4198	24.7991	23.08		27.8126	0.0443443	2.38258		0.128125
CAB13158.1	6-phosphogluconolactonase	6-phosphogluconolactonase (EC 3.1.1.31)	pgl				190687677	1.92013e+08	1.69361e+08	3.37297e+08	3.31116e+08	2.30373e+08		28.3294	28.3028	27.7794	27.5066	27.5166	27.3355		28.5501	0.0221455	0.684267		0.0791317
CAB13159.2	putative aminohydrolase	Uncharacterized protein YkgA (EC 3.5.3.-)	ykgA							2.76793e+06		8.13349e+06		21.4004	20.5552	22.9554	18.7294	18.4784	18.048		22.9554	0.0116416	3.21839		0.0506523
CAB13160.2	putative acyl-CoA hydrolase	Uncharacterized acyl-CoA thioester hydrolase YkhA (EC 3.1.2.-)	ykhA				2.03153e+07	1.2491e+07	2.04562e+07	5.22304e+07	5.22227e+07	7.29293e+07		25.6384	25.6382	26.12	24.2761	23.5744	24.286		26.2838	0.00354568	1.75336	+	0.0230054
CAB13167.1	efflux transporter	Multidrug resistance protein YkkD	ykkD	TMD		SUBCELLULAR LOCATION: Cell membrane {ECO:0000305}; Multi-pass membrane protein {ECO:0000305}.	4.46477e+08	7.89439e+06	6.73263e+07	6.29391e+07	7.00223e+07	8.06034e+07		25.9075	26.0613	26.2643	28.734	22.9124	26.0047		28.734	0.913874	0.194007		0.954299
CAB13168.2	formyltetrahydrofolate hydrolase	Formyltetrahydrofolate deformylase (EC 3.5.1.10) (Formyl-FH(4) hydrolase)	purU				1.19295e+07	1.36442e+07	1.79188e+07	2.79938e+07	3.02896e+07	2.39623e+07		24.7386	24.8523	24.5143	23.508	23.7018	24.095		25.0605	0.00940343	0.933463	+	0.0447773
CAB13169.2	glutamate 5-kinase	Glutamate 5-kinase 1 (EC 2.7.2.11) (Gamma-glutamyl kinase 1) (GK 1)	proB			SUBCELLULAR LOCATION: Cytoplasm {ECO:0000255|HAMAP-Rule:MF_00456}.		1.1547e+07	1.8745e+07	6.88113e+06	1.07974e+07			22.7142	23.3642	20.1126	19.7515	23.461	24.16		25.0568	0.827228	-0.393847		0.902025
CAB13170.2	gamma-glutamyl phosphate reductase	Gamma-glutamyl phosphate reductase (GPR) (EC 1.2.1.41) (Glutamate-5-semialdehyde dehydrogenase) (Glutamyl-gamma-semialdehyde dehydrogenase) (GSA dehydrogenase)	proA			SUBCELLULAR LOCATION: Cytoplasm {ECO:0000255|HAMAP-Rule:MF_00412}.	1.10224e+08	133391094	1.36682e+08	6.76837e+07	7.72295e+07	9.73867e+07		26.0123	26.2026	26.5372	26.7159	26.9911	27.0262		27.0262	0.0222417	-0.66034		0.079348
CAB13171.1	peroxiredoxin	Organic hydroperoxide resistance protein OhrA	ohrA				2.0715e+08	2.02177e+08	182254966	1.3833e+08	1.21779e+08	1.21402e+08		27.0435	26.8597	26.8552	27.6261	27.591	27.4414		27.7153	0.00165778	-0.63336	+	0.0136752
CAB13173.1	organic hydroperoxide resistance reductase B	Organic hydroperoxide resistance protein OhrB (General stress protein 17o) (Gsp17o)	ohrB				8.98395e+06		3.14762e+06	6.61365e+07	5.58574e+07	7.4102e+07		25.9789	25.7352	26.143	23.0989	19.0725	21.5858		27.5239	0.0163676	4.69997		0.0636073
CAB13175.2	cobalamin-independent methionine synthase	5-methyltetrahydropteroyltriglutamate--homocysteine methyltransferase (EC 2.1.1.14) (Cobalamin-independent methionine synthase) (Methionine synthase, vitamin-B12 independent isozyme) (Superoxide-inducible protein 9) (SOI9)	metE				2214614946	2295676850	2308261609	9.19294e+08	9.29208e+08	7.88092e+08		29.776	29.7914	29.5538	31.0444	31.0963	31.1042		31.3514	6.41e-05	-1.37456	+	0.00273557
CAB13177.1	component of the piezosome (stressosome)	RsbT co-antagonist protein RsbRB (Stressosome protein RsbRB)	rsbRB				4.98148e+07	1.02984e+08	6.68593e+07	8.37153e+07	7.68893e+07	7.59662e+07		26.319	26.1963	26.1789	25.5701	26.6179	25.9946		26.8135	0.608689	0.170523		0.749961
CAB13178.1	thiamine transporter, permease component	Putative HMP/thiamine permease protein YkoC	thiX	TMD		SUBCELLULAR LOCATION: Cell membrane {ECO:0000305}; Multi-pass membrane protein {ECO:0000305}.	1.61542e+07	1.19724e+07	1.46724e+07	4.79595e+06	4.81571e+06	5.3535e+06		22.1934	22.1993	22.352	23.9454	23.5132	23.8066		24.2367	0.000394711	-1.50682	+	0.00583909
CAB13179.2	thiamine ABC transporter (ATP-binding protein)	Putative HMP/thiamine import ATP-binding protein YkoD (EC 3.6.3.-)	thiW			SUBCELLULAR LOCATION: Cell membrane {ECO:0000250}; Peripheral membrane protein {ECO:0000250}.	3.97176e+07	4.90319e+07	4.71191e+07	3.18221e+07	2.75488e+07	2.89976e+07		24.9235	24.7155	24.7894	25.2433	25.5472	25.4898		25.668	0.00517862	-0.617287	+	0.0293147
CAB13181.1	thiamine binding protein	Putative HMP/thiamine-binding protein YkoF	thiU				320079836	265738322	3.65016e+08	5.21325e+08	5.74894e+08	5.61681e+08		28.9576	29.0987	29.0652	28.2539	27.9854	28.4434		30.0925	0.00431975	0.812943	+	0.0259069
CAB13187.1	magnesium transporter	Magnesium transporter MgtE	mgtE	TMD		SUBCELLULAR LOCATION: Cell membrane {ECO:0000250}; Multi-pass membrane protein {ECO:0000250}.	3.88186e+07	3.33877e+07	3.32554e+07	3.14683e+07	2.84493e+07	3.81079e+07		24.9074	24.7619	25.1836	25.2102	24.9928	24.9871		25.5943	0.478113	-0.112423		0.65048
CAB13188.1	nitrogen sensing transcriptional regulator	HTH-type transcriptional regulator TnrA (Transcriptional nitrogen regulatory protein A) (TnrA)	tnrA			SUBCELLULAR LOCATION: Cell membrane. Note=Under poor nitrogen source such as nitrate, TnrA is associated with the cell membrane via the ammonium uptake proteins AmtB and its cognate regulator GlnK (PubMed:21435182). Without usable nitrogen source, TnrA is released from the membrane to the cytoplasm where it is degraded by proteolysis (PubMed:21435182). The presence of 4 mM ATP leads to concomitan…						9.48004e+06		19.893	19.059	23.1765	19.0516	20.2019	21.0141		24.1588	0.676307	0.62027		0.807276
CAB13191.1	putative transcriptional regulator (MarR family)	Uncharacterized HTH-type transcriptional regulator YkoM	ykoM				3.32115e+07	5.50988e+07	2.58063e+07	1.39111e+07	1.50176e+07	1.09196e+07		23.7297	23.8402	23.3804	24.9852	25.7155	24.6212		27.0627	0.0141479	-1.45721		0.0576041
CAB13197.1	ATP-dependent DNA ligase subunit	Bifunctional non-homologous end joining protein LigD (NHEJ DNA polymerase) [Includes: DNA ligase (Lig) (EC 6.5.1.1) (Polydeoxyribonucleotide synthase [ATP]); DNA repair polymerase (Pol) (Polymerase/primase)]	ykoU					1.90755e+06			547846	1.86663e+06		19.2945	19.0634	20.832	20.0962	20.8633	19.1982		20.8633	0.683253	-0.322567		0.811638
CAB13200.1	putative integral inner membrane protein	Uncharacterized membrane protein YkoX	ykoX	TMD		SUBCELLULAR LOCATION: Cell membrane {ECO:0000305}; Multi-pass membrane protein {ECO:0000305}.						3.69211e+06		21.1448	20.1066	21.816	20.2492	19.0883	19.3342		22.3486	0.0741626	1.46523		0.185741
CAB13221.1	regulator of quality control	Uncharacterized protein YkrK	htpK				9.42722e+07	9.05638e+07	2.00434e+07	3.60921e+07	2.66507e+07	3.43845e+07		25.1052	24.6677	25.0353	26.4903	26.4324	24.2566		26.4903	0.349962	-0.79043		0.527918
CAB13222.1	membrane protease	Protease HtpX homolog (EC 3.4.24.-)	htpX	TMD		SUBCELLULAR LOCATION: Cell membrane {ECO:0000255|HAMAP-Rule:MF_00188}; Multi-pass membrane protein {ECO:0000255|HAMAP-Rule:MF_00188}.	4.36813e+07	4.93148e+07	4.93883e+07					19.1719	19.7125	19.3621	25.3805	25.5555	25.5577		26.0809	3.54e-06	-6.08239	+	0.000786607
CAB13226.1	two-component sensor histidine kinase	Sporulation kinase E (EC 2.7.13.3) (Sensor histidine kinase E)	kinE				4.6359e+07	5.44748e+07	5.98395e+07	3.30608e+07	2.96776e+07	3.26274e+07		24.9786	24.8229	24.9596	25.4663	25.6991	25.8346		25.9937	0.00321707	-0.746323	+	0.0216324
CAB13227.1	O6-alkylguanine DNA alkyltransferase	Methylated-DNA--protein-cysteine methyltransferase, constitutive (EC 2.1.1.63) (6-O-methylguanine-DNA methyltransferase) (MGMT) (O-6-methylguanine-DNA-alkyltransferase)	ogt			SUBCELLULAR LOCATION: Cytoplasm {ECO:0000255|HAMAP-Rule:MF_00772}.	3.74259e+07	2.94994e+07	1.25268e+07					19.9826	20.1044	19.6683	25.1575	24.8142	23.5785		25.4375	0.000757332	-4.5983	+	0.00831941
CAB13228.1	methylthioribose-1-phosphate isomerase (methionine salvage pathway)	Methylthioribose-1-phosphate isomerase (M1Pi) (MTR-1-P isomerase) (EC 5.3.1.23) (S-methyl-5-thioribose-1-phosphate isomerase)	mtnA				2.28249e+08	2.34964e+08	1.71542e+08	1.33549e+08	9.80233e+07	9.59383e+07		26.9928	26.5466	26.5156	27.766	27.8079	27.354		27.9639	0.0105974	-0.95763	+	0.0480892
CAB13229.2	methylthioribose kinase (methionine salvage pathway)	Methylthioribose kinase (MTR kinase) (EC 2.7.1.100)	mtnK				272482545	3.80705e+08	3.34499e+08	2.986e+08	1.82076e+08	2.0252e+08		28.1536	27.44	27.5935	28.0216	28.5041	28.3174		29.0541	0.0995031	-0.552007		0.229281
CAB13230.1	ketoglutaramate omega-amidase	Hydrolase MtnU (EC 3.5.-.-)	mtnU				3.00191e+07	3.70947e+07	5.08123e+07	4.90833e+07	7.10653e+07	98206894		25.5487	26.0826	26.5493	24.8394	25.1447	25.5987		26.9365	0.0758593	0.865977		0.18787
CAB13231.1	methionine-glutamine aminotransferase	Transaminase MtnE (EC 2.6.1.-)	mtnE				9.91526e+06	1.91068e+07	1.65663e+07	1.06967e+07		7.8571e+06		23.3507	18.2383	22.9056	23.2412	24.1876	23.9818		24.6553	0.237245	-2.30535		0.409368
CAB13232.2	2,3-diketo-5-methylthiopentyl-1-phosphate enolase (DK-MTP-1-P enolase)	2,3-diketo-5-methylthiopentyl-1-phosphate enolase (DK-MTP-1-P enolase) (EC 5.3.2.5) (RuBisCO-like protein) (RLP)	mtnW				4.9942e+07	3.95168e+07	9.58243e+07	5.47568e+07	5.73787e+07	8.18158e+07		25.7065	25.774	26.2859	25.5738	25.236	26.5139		26.8685	0.745187	0.14761		0.849728
CAB13233.1	2-hydroxy-3-keto-5-methylthiopentenyl-1-phosphatephosphatase (HK-MTPenyl-1-P phosphatase)	2-hydroxy-3-keto-5-methylthiopentenyl-1-phosphate phosphatase (HK-MTPenyl-1-P phosphatase) (EC 3.1.3.87)	mtnX				6.60058e+07	5.97244e+07	62157588	4.36468e+07	4.11868e+07	4.06897e+07		25.3794	25.2957	25.2782	25.9761	25.8318	25.8894		26.3834	0.000372085	-0.581377	+	0.00561672
CAB13234.1	methylthioribulose-1-phosphate dehydratase (MTRu-1-P dehydratase)	Methylthioribulose-1-phosphate dehydratase (MTRu-1-P dehydratase) (EC 4.2.1.109)	mtnB				5.9505e+07	4.7081e+07	5.72869e+07	4.68033e+07	5.95567e+07	3.28992e+07		25.4801	25.8278	24.9716	25.8265	25.4886	25.7717		26.3342	0.374878	-0.269143		0.550533
CAB13235.1	acireductone dioxygenase (Ni2+ or Fe2+-requiring)	Acireductone dioxygenase (1,2-dihydroxy-3-keto-5-methylthiopentene dioxygenase) (DHK-MTPene dioxygenase) (Acireductone dioxygenase (Fe(2+)-requiring)) (ARD') (Fe-ARD) (EC 1.13.11.54) (Acireductone dioxygenase (Ni(2+)-requiring)) (ARD) (Ni-ARD) (EC 1.13.11.53)	mtnD				6.95233e+08	6.37249e+08	664751426	5.96857e+08	6.0563e+08	5.23658e+08		29.1528	29.1739	28.9641	29.3729	29.2473	29.3082		30.0031	0.0488338	-0.212573		0.136821
CAB13239.1	histidine kinase phosphorylating Spo0A	Sporulation kinase D (EC 2.7.13.3) (Sensor histidine kinase D)	kinD	TMD		SUBCELLULAR LOCATION: Cell membrane {ECO:0000305}; Multi-pass membrane protein {ECO:0000305}.				3.66779e+06	566531	2.99442e+06		21.8065	19.1118	21.5139	19.309	20.5852	19.0633		24.1578	0.300717	1.15822		0.480065
CAB13241.1	motility protein B; MotB component of the stator flagellum complex	Motility protein B (Chemotaxis protein MotB)	motB	TMD		SUBCELLULAR LOCATION: Cell membrane {ECO:0000250}; Single-pass type II membrane protein {ECO:0000305}.	2.82234e+07	7.6071e+07	9.59842e+07	2.04521e+07	1.54537e+08	1.39683e+08		24.2857	27.2034	27.0576	24.7504	26.1808	26.5163		27.9269	0.754252	0.366393		0.856104
CAB13242.1	motility protein A; MotA component of the stator flagellum complex	Motility protein A (Chemotaxis protein MotA)	motA	TMD		SUBCELLULAR LOCATION: Cell membrane {ECO:0000250}; Multi-pass membrane protein {ECO:0000305}.	3.45505e+07	4.35219e+07	5.17858e+07	2.86664e+07	3.78316e+07	35422146		24.7729	25.1731	25.0782	25.0422	25.3752	25.626		26.1933	0.177307	-0.339797		0.341531
CAB13243.1	ATP-dependent Clp protease (class III stress gene)	ATP-dependent Clp protease ATP-binding subunit ClpE (ATPase ClpE) (Heat shock protein HSP1)	clpE				5.5451e+07	5.0708e+07	5.58946e+07	6.05141e+07	5.4361e+07	5.08108e+07		25.8508	25.6961	25.5986	25.7247	25.5957	25.7362		26.4574	0.748264	0.0296133		0.851486
CAB13245.1	pre-queuosine 0 synthase	7-cyano-7-deazaguanine synthase (EC 6.3.4.20) (7-cyano-7-carbaguanine synthase) (PreQ(0) synthase) (Queuosine biosynthesis protein QueC)	queC					5.9349e+06	7.23596e+06	2.14824e+07	1.48643e+07	1.29154e+07		24.3567	23.8254	23.6226	19.1869	22.5008	22.7868		24.5405	0.106254	2.44338		0.240345
CAB13247.1	7-carboxy-7-deazaguanine synthase	7-carboxy-7-deazaguanine synthase (CDG synthase) (EC 4.3.99.3) (Queuosine biosynthesis protein QueE)	queE				8.99684e+06							20.9581	18.7854	18.7737	23.101	19.5102	17.4304		23.2985	0.792665	-0.508123		0.877268
CAB13248.1	NADPH-dependent 7-cyano-7-deazaguanine reductase	NADPH-dependent 7-cyano-7-deazaguanine reductase (EC 1.7.1.13) (7-cyano-7-carbaguanine reductase) (NADPH-dependent nitrile oxidoreductase) (PreQ(0) reductase)	queF			SUBCELLULAR LOCATION: Cytoplasm {ECO:0000305}.	2.4617e+07	4.68081e+07	4.18497e+07	8.01367e+07	7.31414e+07	6.64891e+07		26.256	26.1242	25.9866	24.5531	25.4803	25.3187		26.5271	0.0275006	1.00488		0.0926007
CAB13254.2	conserved hypothetical protein	Uncharacterized protein YkvS	ykvS				7.22366e+08	7.35213e+08	6.82067e+08	1060646399	1067439473	8.55548e+08		29.9823	29.9915	29.6723	29.4282	29.4536	29.3453		29.9915	0.0125995	0.472997		0.05356
CAB13258.1	Zn transporter	Zinc-transporting ATPase (EC 3.6.3.-) (Zn(2+)-translocating P-type ATPase)	zosA	TMD		SUBCELLULAR LOCATION: Cell membrane {ECO:0000305}; Multi-pass membrane protein {ECO:0000305}.						5.95288e+06		18.9192	18.8275	22.5052	19.254	19.9736	19.3461		23.2795	0.673296	0.55939		0.805414
CAB13259.1	putative Xaa-Pro dipeptidase	Putative dipeptidase YkvY (EC 3.4.13.-)	ykvY				7.22478e+07	6.39796e+07	6.86425e+07	1.90794e+08	196661184	1.709e+08		27.5074	27.5511	27.3486	26.1064	25.9311	26.0326		27.7908	5.46e-05	1.44567	+	0.00257976
CAB13261.2	transcriptional antiterminator (BglG family)	PtsGHI operon antiterminator (RNA-binding antitermination protein GlcT)	glcT				2.96443e+06	3.67395e+06	2.60639e+06	2.77314e+06	2.67665e+06	7.11617e+06		21.4031	21.352	22.7627	21.4993	21.8089	21.3136		24.3753	0.570615	0.29864		0.719838
CAB13262.1	phosphotransferase system (PTS) glucose-specific enzyme IICBA component	PTS system glucose-specific EIICBA component (EC 2.7.1.199) (EII-Glc/EIII-Glc) (EIICBA-Glc) (EIICBA-Glc 1) [Includes: Glucose permease IIC component (PTS system glucose-specific EIIC component); Glucose-specific phosphotransferase enzyme IIB component (PTS system glucose-specific EIIB component); Glucose-specific phosphotransferase enzyme IIA component (PTS system glucose-specific EIIA component)]	ptsG	TMD		SUBCELLULAR LOCATION: Cell membrane; Multi-pass membrane protein.	2.4735e+08	2.87731e+08	2.71379e+08	2.0307e+08	2.22264e+08	2.17749e+08		27.5974	27.7277	27.6981	27.882	28.1001	28.0157		28.1271	0.0121983	-0.324893		0.0524574
CAB13263.1	histidine-containing phosphocarrier protein of the phosphotransferase system (PTS) (HPr protein)	Phosphocarrier protein HPr (EC 2.7.11.-) (Histidine-containing protein)	ptsH			SUBCELLULAR LOCATION: Cytoplasm.	7.12427e+08	7.61248e+08	6.78728e+08	8.53533e+08	7.09464e+08	7.69423e+08		29.6689	29.4021	29.5192	29.4082	29.5038	29.3383		29.9611	0.280402	0.113333		0.454834
CAB13264.2	phosphotransferase system (PTS) enzyme I	Phosphoenolpyruvate-protein phosphotransferase (EC 2.7.3.9) (Phosphotransferase system, enzyme I)	ptsI			SUBCELLULAR LOCATION: Cytoplasm {ECO:0000305}.	576883785	5.70417e+08	5.477e+08	5.9439e+08	5.84665e+08	5.5046e+08		29.1468	29.123	29.0361	29.1037	29.0874	29.0288		29.2264	0.519498	0.02866		0.687808
CAB13266.1	spore photoproduct (thymine dimer) lyase	Spore photoproduct lyase (EC 4.1.99.14)	splB				6.30618e+07	1.97711e+07	2.86896e+07	1.67163e+07	2.28223e+07	2.0953e+07		23.9947	24.4439	24.3207	25.9103	24.2369	24.774		25.9103	0.231406	-0.72061		0.40592
CAB13268.2	methyl-accepting chemotaxis protein	Methyl-accepting chemotaxis protein McpC	mcpC	TMD		SUBCELLULAR LOCATION: Cell membrane; Multi-pass membrane protein.	2.70109e+08	2.49301e+08	3.22788e+08	4.8536e+08	4.32569e+08	318148319		28.8545	28.6883	28.2451	28.009	27.8933	28.266		28.8765	0.0640324	0.539883		0.16677
CAB13269.1	putative beta-hydroxyacid dehydrogenase	Uncharacterized oxidoreductase YkwC (EC 1.1.-.-)	ykwC				4.33804e+08	3.73553e+08	496439943	7.33106e+08	6.63726e+08	548127793		29.4494	29.306	29.0299	28.6925	28.4767	28.887		30.011	0.0279593	0.576383		0.0938602
CAB13271.2	penicillin-binding enzyme for formation of rod-shaped peptidoglycan cell wall	Penicillin-binding protein H	pbpH	TMD		SUBCELLULAR LOCATION: Cell membrane {ECO:0000305}; Single-pass membrane protein {ECO:0000305}.	5.63687e+06	5.46717e+06	4.17652e+06	4.32512e+06	3.13417e+06			22.0443	21.5797	19.4378	22.4265	22.3824	21.9939		22.8439	0.200465	-1.24697		0.371002
CAB13272.1	sporulation-specific ATP-dependent protein histidine kinase	Sporulation kinase A (EC 2.7.13.3) (Stage II sporulation protein F) (Stage II sporulation protein J)	kinA				1.13084e+07	1.83306e+07	1.26024e+07	2.11105e+06				21.0095	19.5591	18.839	23.4309	24.1277	23.5872		24.1277	0.00433998	-3.91274	+	0.0258882
CAB13273.2	N-acetyl-L,L-diaminopimelate aminotransferase	Putative N-acetyl-LL-diaminopimelate aminotransferase (EC 2.6.1.-) (Putative aminotransferase A)	dapX			SUBCELLULAR LOCATION: Cytoplasm {ECO:0000250}.	4.33163e+07	4.77848e+07	2.11792e+07	8.50448e+07	1.05908e+08	7.49459e+07		26.3417	26.6582	26.1593	25.3684	25.51	24.3361		27.0506	0.0297428	1.3149		0.0974877
CAB13274.1	coupling protein and response regulator for CheA activity in response to attractants (chemotaxis)	Chemotaxis protein CheV	cheV				1.83203e+08	8.87443e+07	1.05314e+08	9.61909e+07	8.95371e+07	1.52104e+08		26.5194	26.416	27.1805	27.4489	26.4032	26.6501		27.8963	0.761445	-0.12876		0.859871
CAB13279.1	putative 2,4-dienoyl-CoA reductase	Probable 2,4-dienoyl-CoA reductase (EC 1.3.1.34)	fadH									2.11948e+07		19.1582	17.9899	24.3372	19.7179	17.3946	19.34		24.3803	0.464958	1.6776		0.638454
CAB13282.1	conserved hypothetical protein	Uncharacterized EAL-domain containing protein YkuI	ykuI				2.97537e+07	2.75865e+07	3.14547e+07	3.29761e+07	3.94193e+07	3.2301e+07		24.9749	25.2324	24.9451	24.8266	24.7175	24.9068		26.2216	0.0929429	0.233867		0.218475
CAB13283.1	putative RNA-specific modification enzyme	Uncharacterized protein YkuJ	ykuJ		SigP		5.6804e+08	4.56522e+08	5.08284e+08	5.54615e+08	6.87671e+08	620710944		29.0469	29.3571	29.2094	29.0814	28.7661	28.9211		29.3611	0.0921499	0.281603		0.217764
CAB13284.1	putative RNAse	Uncharacterized protein YkuK	ykuK				5.03234e+07	3.07965e+07	5.97533e+07	9.81491e+06	4.38413e+07	6.49977e+07		23.2265	25.3858	25.9539	25.5847	24.8763	25.8325		26.3448	0.548124	-0.575767		0.705502
CAB13286.1	conserved hypothetical protein	CBS domain-containing protein YkuL	ykuL				1.1599e+07	1.20118e+07	3.46496e+07	8.74616e+06	1.87826e+07	1.98802e+07		23.0602	24.1629	24.2448	23.4675	23.5179	25.0463		26.6333	0.784802	-0.187947		0.874235
CAB13287.1	transcriptional repressor of citB and citZ	Uncharacterized HTH-type transcriptional regulator YkuM	ccpC				7.29846e+07	6.36179e+07	6.83112e+07	5.29716e+07	4.7025e+07	5.03628e+07		25.6587	25.4869	25.5859	26.1211	25.9229	26.0256		26.5279	0.0041769	-0.446047	+	0.0251862
CAB13288.1	short-chain flavodoxin	Probable flavodoxin 1	ykuN						5.91763e+07		3.95097e+07	3.50229e+07		19.5877	25.2357	25.0618	18.978	18.9534	25.8185		26.0327	0.525271	2.04506		0.693795
CAB13290.2	short-chain flavodoxin	Probable flavodoxin 2	ykuP				1.31105e+08	1.07327e+08	1.30903e+08	1.25101e+08	1.29282e+08	1.47756e+08		26.8985	26.9459	27.1386	26.9661	26.6774	26.9639		27.4159	0.358375	0.125203		0.534791
CAB13291.2	tetrahydrodipicolinate N-acetyltransferase	2,3,4,5-tetrahydropyridine-2,6-dicarboxylate N-acetyltransferase (EC 2.3.1.89) (Tetrahydrodipicolinate N-acetyltransferase) (THP acetyltransferase) (Tetrahydropicolinate acetylase)	dapH				8.51949e+08	8.85034e+08	8.12106e+08	8.29243e+08	8.09702e+08	6.35455e+08		29.6272	29.5928	29.2432	29.6662	29.7212	29.5971		29.8273	0.245655	-0.173727		0.41867
CAB13292.1	N-acetyl-diaminopimelate deacetylase	N-acetyldiaminopimelate deacetylase (EC 3.5.1.47)	dapL				3.71173e+07	2.8337e+07	3.9567e+07	3.45897e+07	2.16407e+07	2.86765e+07		25.0438	24.3672	24.7734	25.1456	24.7562	25.2378		25.4096	0.265013	-0.31837		0.441158
CAB13295.1	putative 2-cys peroxiredoxin	Putative peroxiredoxin YkuU (EC 1.11.1.15)	ykuU			SUBCELLULAR LOCATION: Cytoplasm {ECO:0000250|UniProtKB:P0AE08}.	6.96345e+07	6.58437e+07	6.70872e+07	6.90986e+07	28466425	2.86542e+08		26.0421	24.7628	28.0942	26.0533	25.9725	25.9995		28.0942	0.779074	0.291237		0.870915
CAB13297.1	repressor of comK	Repressor Rok	rok			SUBCELLULAR LOCATION: Cytoplasm, nucleoid {ECO:0000269|PubMed:21085634}. Note=Not uniformly distributed in the nucleoid, it forms several clusters (PubMed:21085634). {ECO:0000269|PubMed:21085634}.	6.10073e+07	9.04707e+07	1.33388e+08	1.11316e+08	1.13241e+08	8.89119e+07		26.7301	26.7548	26.4059	25.8625	26.4309	26.9911		26.9911	0.589103	0.2021		0.735633
CAB13301.1	molybdene to molybdopterin ligation enzyme	Molybdopterin molybdenumtransferase (MPT Mo-transferase) (EC 2.10.1.1)	moeA				8.35685e+06	5.66679e+06	1.78757e+07	3.0522e+07	2.49344e+07	3.04024e+07		24.8633	24.5716	24.8577	22.9945	22.4341	24.0915		26.5538	0.0327057	1.59084		0.105027
CAB13302.1	molybdopterin-guanine dinucleotide biosynthesis protein B	Probable molybdopterin-guanine dinucleotide biosynthesis adapter protein (MGD biosynthesis adapter protein) (Molybdenum cofactor biosynthesis adapter protein) (Moco biosynthesis adapter protein)	mobB						2.33561e+06		1.47284e+07	8.6971e+06		19.7285	23.8121	23.0521	20.1338	19.1634	21.1554		25.6349	0.212054	2.04669		0.383807
CAB13303.1	molybdopterin synthase (large subunit)	Molybdopterin synthase catalytic subunit (EC 2.8.1.12) (MPT synthase subunit 2) (Molybdenum cofactor biosynthesis protein E) (Molybdopterin-converting factor large subunit) (Molybdopterin-converting factor subunit 2)	moaE							1.59659e+07	5.61202e+07			23.9285	25.742	19.5386	19.4032	20.8914	18.5217		25.742	0.15302	3.46426		0.309246
CAB13307.1	putative permease	Membrane protein YknW	yknW	TMD		SUBCELLULAR LOCATION: Cell membrane {ECO:0000269|PubMed:22707703}; Multi-pass membrane protein {ECO:0000255}.	7.53303e+07	7.9105e+07	8.95613e+07		2.64953e+07	3.18692e+07		19.6792	24.6592	24.9257	26.1667	26.2373	26.4164		26.6876	0.135572	-3.18541		0.284611
CAB13308.1	putative efflux permease	Putative efflux system component YknX	yknX	TMD		SUBCELLULAR LOCATION: Cell membrane {ECO:0000269|PubMed:22707703}; Single-pass membrane protein {ECO:0000255}.	7.13241e+07	9.57102e+07	1.22374e+08	1.11294e+06	1.53359e+07	9.51992e+06		20.0859	23.8704	23.1825	26.0879	26.5122	26.8667		27.1667	0.0256683	-4.1093		0.0878982
CAB13309.1	putative ABC transporter (ATP-binding protein)	Uncharacterized ABC transporter ATP-binding protein YknY (EC 3.6.3.-)	yknY			SUBCELLULAR LOCATION: Cell membrane {ECO:0000269|PubMed:22707703}; Peripheral membrane protein {ECO:0000303|PubMed:22707703}; Cytoplasmic side {ECO:0000303|PubMed:22707703}.	6.63401e+07	4.86625e+07	4.03088e+07			2.42178e+07		19.0918	19.9618	24.5296	25.9834	25.5363	25.2646		26.2071	0.0607208	-4.40037		0.160979
CAB13310.1	putative permease	Uncharacterized ABC transporter permease YknZ	yknZ	TMD		SUBCELLULAR LOCATION: Cell membrane {ECO:0000269|PubMed:22707703}; Multi-pass membrane protein {ECO:0000255}.	7.34555e+07	7.84467e+07	5.16312e+07	4.25234e+07	2.21343e+07	2.25791e+07		25.3418	24.3998	24.4285	26.1304	26.2252	25.6217		26.4887	0.0246873	-1.2691		0.0855955
CAB13312.1	fructose-1-phosphate kinase	1-phosphofructokinase (EC 2.7.1.56) (Fructose 1-phosphate kinase)	fruK					4.57125e+06						18.9173	19.7138	20.924	19.6101	22.1242	19.8739		23.2298	0.526742	-0.68434		0.694911
CAB13313.1	phosphotransferase system (PTS) fructose-specific enzyme IIABC component	PTS system fructose-specific EIIABC component (EIIABC-Fru) [Includes: PTS system fructose-specific EIIA component (EC 2.7.1.202) (EII-Fru) (Fructose-specific phosphotransferase enzyme IIA component); PTS system fructose-specific EIIB component (EC 2.7.1.202) (EIII-Fru) (Fructose-specific phosphotransferase enzyme IIB component); PTS system fructose-specific EIIC component (Fructose permease IIC c…	fruA	TMD		SUBCELLULAR LOCATION: Cell membrane {ECO:0000255|PROSITE-ProRule:PRU00427}; Multi-pass membrane protein {ECO:0000255|PROSITE-ProRule:PRU00427}.	1.33303e+07	1.12917e+07	1.23114e+07	1.00787e+07	9.91131e+06	1.81553e+07		23.2648	23.2406	24.1139	23.6682	23.4288	23.5535		24.8245	0.973661	-0.0103733		0.986104
CAB13314.1	type I signal peptidase	Signal peptidase I T (SPase I) (EC 3.4.21.89) (Leader peptidase I)	sipT	TMD		SUBCELLULAR LOCATION: Cell membrane {ECO:0000305}; Single-pass type II membrane protein {ECO:0000305}.	6.377e+07	2.37364e+07	2.75288e+07	7.35358e+07	2.68513e+07	1.86945e+07		26.1319	24.6785	24.1561	25.9264	24.5006	24.7144		26.254	0.940936	-0.05829		0.96888
CAB13316.1	ABC efflux transporter (ATP-binding protein)	Uncharacterized ABC transporter ATP-binding protein YkpA	ykpA				2.42819e+08	2.64753e+08	2.38254e+08	2.3001e+08	1.0192e+08	2.3843e+08		27.7771	26.6029	27.829	27.8553	27.9801	27.8279		28.2343	0.295415	-0.48477		0.474331
CAB13317.1	ketopantoate reductase	Uncharacterized oxidoreductase YkpB (EC 1.1.1.-)	panE				2.02834e+07	1.58774e+07	1.50882e+07	3.57254e+07	4.43605e+07	1.29584e+07		25.0905	25.4028	23.6274	24.2738	23.9205	23.8469		25.4664	0.285597	0.693147		0.460231
CAB13318.1	aminopeptidase	Aminopeptidase AmpS (EC 3.4.11.-)	ampS				2.09757e+07	2.88834e+07	2.22123e+07	4.37934e+07	3.77355e+07	3.33935e+07		25.3842	25.1694	24.9931	24.3222	24.7837	24.4049		25.7023	0.0201745	0.678627		0.0739954
CAB13320.1	cell-shape determining protein	Protein MreBH	mreBH								1.53342e+06			20.1164	20.5483	18.6029	19.3728	19.1161	19.9467		22.1559	0.686597	0.277347		0.811266
CAB13321.1	transcriptional regulator	Putative transition state regulator Abh	abh				1.58395e+08	1.70099e+08	1.63163e+08	513250795	655042813	6.68147e+08		28.9351	29.287	29.3156	27.2389	27.3418	27.2817		30.1591	0.000114431	1.89173	+	0.00313484
CAB13322.1	two-component sensor histidine kinase	Sporulation kinase C (EC 2.7.13.3)	kinC	TMD		SUBCELLULAR LOCATION: Cell membrane; Multi-pass membrane protein.		2.09398e+06	2.64562e+06					19.9844	20.0702	20.0271	18.161	20.9978	21.3352		21.8759	0.898027	-0.137427		0.945762
CAB13323.1	conserved hypothetical protein	Putative gamma-glutamylcyclotransferase YkqA (EC 2.3.2.-)	ykqA				8.8772e+07	7.81978e+07	9.47933e+07	8.60798e+07	7.08106e+07	7.81608e+07		26.3592	26.0775	26.2199	26.4036	26.2206	26.4983		27.2533	0.248642	-0.15531		0.422787
CAB13324.1	potassium uptake protein	Ktr system potassium uptake protein C (K(+)-uptake protein KtrC) (ORF4)	ktrC			SUBCELLULAR LOCATION: Cell membrane {ECO:0000250}; Peripheral membrane protein {ECO:0000250}; Cytoplasmic side {ECO:0000250}.	1.14723e+08	1.12389e+08	8.82745e+07	2.0295e+08	1.91866e+08	199644877		27.5966	27.5155	27.5729	26.7736	26.7439	26.3955		28.7253	0.00171957	0.923983	+	0.0138251
CAB13325.2	adenine deaminase	Adenine deaminase (Adenase) (Adenine aminase) (EC 3.5.4.2)	adeC				8.29308e+06	8.71621e+06	6.8313e+06	8.83317e+06	9.48876e+06	9.07099e+06		23.0745	23.1778	23.1128	22.9835	23.0553	22.7037		24.2127	0.135896	0.207547		0.284753
CAB13326.1	ribonuclease J1	Ribonuclease J1 (RNase J1) (EC 3.1.-.-)	rnjA			SUBCELLULAR LOCATION: Cytoplasm {ECO:0000255|HAMAP-Rule:MF_01491, ECO:0000269|PubMed:15831787, ECO:0000269|PubMed:17005971}. Note=Colocalizes with ribosomes.	3.1364e+08	3.28168e+08	3.0433e+08	2.61129e+08	2.5495e+08	3.11194e+08		27.9602	27.9256	28.2132	28.2245	28.2899	28.1811		28.8772	0.107168	-0.198793		0.241673
CAB13327.1	omega 1 subunit of RNA polymerase	UPF0356 protein YkzG	rnpZA				1.09316e+08	1.25207e+08	1.41155e+08	1.16858e+08	1.03601e+08	1.02558e+08		26.8002	26.6265	26.6119	26.7039	26.8997	27.0727		27.1482	0.15763	-0.212617		0.313144
CAB13328.1	putative hydrolase	Putative phosphatase YkrA (EC 3.1.3.-)	ykrA				6.98225e+07	8.93379e+07	6.74278e+07	1.80581e+08	1.56215e+08	1.21829e+08		27.4281	27.219	26.8603	26.0572	26.4128	26.0068		27.4281	0.00848311	1.01017	+	0.041011
CAB13329.1	formylmethionine deformylase A	Peptide deformylase 2 (PDF 2) (EC 3.5.1.88) (Polypeptide deformylase 2)	defB				1.80515e+08	1.60997e+08	1.82434e+08	2.70326e+08	2.56215e+08	2.35186e+08		28.0101	27.9328	27.8092	27.4275	27.2625	27.4428		28.0101	0.00278237	0.53978	+	0.0195382
CAB13331.1	pyruvate dehydrogenase (E1 alpha subunit)	Pyruvate dehydrogenase E1 component subunit alpha (EC 1.2.4.1) (S complex, 42 kDa subunit) (Vegetative protein 220) (VEG220)	pdhA				1105807014	1193098157	1293487194	1855275332	1572656059	1790306745		30.789	30.5506	30.7376	30.0424	30.1521	30.2686		31.1168	0.00527198	0.53799	+	0.0295417
CAB13332.1	pyruvate dehydrogenase (E1 beta subunit)	Pyruvate dehydrogenase E1 component subunit beta (EC 1.2.4.1) (S complex, 36 kDa subunit)	pdhB				2465032702	2068558460	2283831379	4070862234	3700945734	3485471815		31.9227	31.7853	31.6987	31.199	30.946	31.0888		32.2272	0.00179117	0.7243	+	0.0140944
CAB13333.1	pyruvate dehydrogenase (dihydrolipoamide acetyltransferase E2 subunit)	Dihydrolipoyllysine-residue acetyltransferase component of pyruvate dehydrogenase complex (EC 2.3.1.12) (Dihydrolipoamide acetyltransferase component of pyruvate dehydrogenase complex) (E2) (S complex, 48 kDa subunit)	pdhC				1544360787	1271922380	1418071300	2979428814	2452234669	2536212809		31.4724	31.1914	31.24	30.5244	30.2444	30.4013		31.962	0.00154599	0.91129	+	0.0132454
CAB13334.1	dihydrolipoamide dehydrogenase E3 subunit of both pyruvate dehydrogenase and 2-oxoglutarate dehydrogenase complexes	Dihydrolipoyl dehydrogenase (EC 1.8.1.4) (Dihydrolipoamide dehydrogenase) (E3 component of pyruvate complex) (S complex, 50 kDa subunit)	pdhD			SUBCELLULAR LOCATION: Cytoplasm.	1787368907	1637344645	1768130488	3109466446	2970408745	2525824601		31.534	31.468	31.2341	30.7352	30.6087	30.7196		32.0587	0.00188006	0.72422	+	0.0145869
CAB13336.1	arginine decarboxylase	Arginine decarboxylase (EC 4.1.1.19)	speA			SUBCELLULAR LOCATION: Cytoplasm {ECO:0000305}.	2.53046e+06	1.52102e+08	3.31167e+07		1.08112e+07	3.26633e+06		20.3945	23.366	21.6392	21.271	27.1805	24.9811		27.1805	0.237156	-2.67757		0.409851
CAB13338.1	conserved hypothetical protein	UPF0637 protein YktB	yktB				8.69779e+07	4.89585e+07	4.7565e+07	6.08122e+07	5.23818e+07	6.04718e+07		25.8579	25.6426	25.8498	26.3742	25.5451	25.5034		26.3742	0.93812	-0.0241433		0.969129
CAB13340.1	inositol monophosphatase	Inositol-1-monophosphatase (I-1-Pase) (IMPase) (Inositol-1-phosphatase) (EC 3.1.3.25)	suhB				6.80361e+07	5.32106e+07	5.44829e+07	1.13264e+08	1.54938e+08	1.01553e+08		26.7551	27.2071	26.5977	26.0198	25.6652	25.6993		27.6215	0.00787866	1.05852	+	0.0389371
CAB13342.1	conserved hypothetical protein	Putative S-adenosyl-L-methionine-dependent methyltransferase YktD (EC 2.1.1.-)	yktD								3.59319e+06			19.2751	21.7768	18.4672	18.6359	18.0368	19.7659		23.3413	0.41026	1.02686		0.586577
CAB13350.1	GTPase	GTP-binding protein TypA/BipA homolog	bipA				1.4538e+08	1.36123e+08	1.41621e+08	9.78644e+07	1.01773e+08	8.27728e+07		26.5443	26.6008	26.3026	27.1153	27.0203	27.0775		27.6106	0.00352115	-0.588443	+	0.0229133
CAB13352.1	conserved hypothetical protein	Uncharacterized protein YlaI	ylaI				1.61095e+08		8.59549e+07	7.96665e+07	8.80596e+07	8.14446e+07		26.2475	26.392	26.2793	27.2633	19.0918	26.3571		28.0885	0.468588	2.06885		0.641454
CAB13355.1	conserved hypothetical protein	Uncharacterized protein YlaL	ylaL				1.13818e+08	1.16389e+08	1.4099e+08	2.64494e+08	3.2979e+08	2.80003e+08		27.9787	28.297	28.0609	26.7622	26.7944	27.071		28.4382	0.000830186	1.23632	+	0.00881427
CAB13356.1	glutaminase	Glutaminase 2 (EC 3.5.1.2)	glsB				1.17086e+07	1.19161e+07	1.1028e+07	7.73707e+06	5.74439e+06	1.05234e+07		22.8834	22.4537	23.3271	23.4811	23.5064	23.3947		24.234	0.087539	-0.572657		0.20887
CAB13357.1	conserved hypothetical protein	UPF0358 protein YlaN	ylaN				3.9893e+08	5.6256e+08	6.53032e+08	2.93554e+08	3.74778e+08	3.38878e+08		28.129	28.4815	28.3362	28.5716	29.0674	29.2826		29.3476	0.0481813	-0.65829		0.135506
CAB13359.1	pyruvate carboxylase	Pyruvate carboxylase (EC 6.4.1.1) (Pyruvic carboxylase) (PYC)	pycA				5.4388e+08	5.32777e+08	5.42309e+08	6.09611e+08	6.14153e+08	6.02346e+08		29.1833	29.194	29.166	29.0187	28.989	29.0145		29.8168	0.000149295	0.173717	+	0.00360093
CAB13362.1	cytochrome caa3 oxidase (subunit II)	Cytochrome c oxidase subunit 2 (EC 1.9.3.1) (Caa-3605 subunit 2) (Cytochrome aa3 subunit 2) (Cytochrome c oxidase polypeptide II) (Oxidase aa(3) subunit 2)	ctaC	TMD	SigP	SUBCELLULAR LOCATION: Cell membrane; Multi-pass membrane protein.	2.47471e+07	7.96317e+06	1.14968e+07					19.7928	20.0851	19.9645	24.5607	22.9249	23.4547		25.29	0.00164034	-3.69932	+	0.0136839
CAB13363.2	cytochrome caa3 oxidase (subunit I)	Cytochrome c oxidase subunit 1 (EC 1.9.3.1) (Caa-3605 subunit 1) (Cytochrome aa3 subunit 1) (Cytochrome c oxidase polypeptide I) (Oxidase aa(3) subunit 1)	ctaD	TMD		SUBCELLULAR LOCATION: Cell membrane; Multi-pass membrane protein.	2.85733e+06		5.63764e+06	1.69575e+06				20.6935	21.573	18.4986	21.4462	19.1309	22.4267		23.3822	0.606801	-0.746203		0.748883
CAB13367.1	conserved hypothetical protein	Uncharacterized protein YlbA	ylbA				2.28323e+08	1.93715e+08	2.96597e+08	5.80415e+08	581356205	5.03284e+08		29.1125	29.1149	28.9068	27.7665	27.5294	28.1439		30.3324	0.00302339	1.23146	+	0.0210311
CAB13370.1	conserved hypothetical protein	Uncharacterized protein YlbD	ylbD									8.63103e+06		20.4364	18.9623	23.0411	19.1242	18.7202	18.6323		25.0075	0.17354	1.98771		0.337498
CAB13374.2	putative ribosomal RNA small subunit methyltransferase D	Putative rRNA methyltransferase YlbH (EC 2.1.1.-)	rsmD						5.62502e+06					21.2641	19.1431	20.1121	20.1554	19.5795	22.4234		23.0251	0.634286	-0.546323		0.772068
CAB13375.1	phosphopantetheine adenylyltransferase	Phosphopantetheine adenylyltransferase (EC 2.7.7.3) (Dephospho-CoA pyrophosphorylase) (Pantetheine-phosphate adenylyltransferase) (PPAT)	coaD			SUBCELLULAR LOCATION: Cytoplasm {ECO:0000255|HAMAP-Rule:MF_00151}.	2.72808e+07	1.46674e+07	3.10485e+07	2.67731e+07	2.47756e+07	2.55485e+07		24.6743	24.5624	24.6067	24.7014	23.8061	24.888		25.7782	0.679308	0.14931		0.808683
CAB13378.2	putative degradative enzyme	Uncharacterized protein YlbL	ylbL	TMD		SUBCELLULAR LOCATION: Cell membrane {ECO:0000305}; Single-pass membrane protein {ECO:0000305}.		1.26906e+07		4.50431e+06	5.31717e+06			22.1029	22.3422	19.3071	19.388	23.5973	20.0811		23.5973	0.895047	0.228613		0.944417
CAB13379.1	conserved hypothetical protein	UPF0348 protein YlbM	ylbM									3.01787e+06		17.8137	19.4855	21.5251	20.8385	19.3172	19.3486		23.3679	0.857557	-0.226723		0.923747
CAB13380.1	conserved hypothetical protein	Uncharacterized protein YlbN	ylbN								2.66319e+07	3.08779e+07		17.7215	24.6667	24.8801	19.3	19.7147	19.3518		24.9159	0.276182	2.96725		0.450624
CAB13383.2	putative acetyltransferase	Uncharacterized N-acetyltransferase YlbP (EC 2.3.1.-)	ylbP				1.3376e+08	1.29281e+08	4.07283e+07	2.59834e+08	2.98677e+08	2.61429e+08		27.953	28.154	27.9618	26.9951	26.9459	25.2795		30.0381	0.0465324	1.61611		0.132209
CAB13385.2	malate glucosamine cysteine ligase	Putative cysteine ligase BshC (EC 6.-.-.-)	bshC				5.29965e+07	2.7912e+07	4.39172e+07	4.24195e+07	3.32783e+07	4.48131e+07		25.3382	24.9881	25.4174	25.6594	24.7344	25.3883		26.1562	0.96854	-0.01278		0.984062
CAB13387.1	S-adenosyl-dependent methyltransferase active on membrane-located substrates	Ribosomal RNA small subunit methyltransferase H (EC 2.1.1.199) (16S rRNA m(4)C1402 methyltransferase) (rRNA (cytosine-N(4)-)-methyltransferase RsmH)	mraW			SUBCELLULAR LOCATION: Cytoplasm {ECO:0000255|HAMAP-Rule:MF_01007}.	1.99249e+07	3.79327e+07	39501934	3.35557e+07	3.63433e+07	2.80361e+07		25.0001	25.1152	24.7408	24.2481	25.1769	25.2354		25.7586	0.856622	0.0652		0.923188
CAB13388.1	cell-division protein	Cell division protein FtsL	ftsL	TMD		SUBCELLULAR LOCATION: Cell membrane {ECO:0000255|HAMAP-Rule:MF_00910, ECO:0000269|PubMed:10792716, ECO:0000269|PubMed:10844672, ECO:0000269|PubMed:11994149, ECO:0000269|PubMed:16936019}; Single-pass type II membrane protein {ECO:0000255|HAMAP-Rule:MF_00910, ECO:0000269|PubMed:10792716, ECO:0000269|PubMed:10844672, ECO:0000269|PubMed:11994149, ECO:0000269|PubMed:16936019}. Note=Localizes to the di…	464105990	4.87845e+08	2.90567e+08	2.03632e+08	1.19334e+07	4.71758e+08		27.6014	23.5085	28.8135	28.7899	28.8619	28.1143		28.8619	0.296228	-1.94756		0.47495
CAB13389.2	penicillin-binding protein 2B	Penicillin-binding protein 2B (PBP-2B) (Penicillin-binding protein B)	pbpB	TMD		SUBCELLULAR LOCATION: Cell membrane; Single-pass membrane protein.	1.21507e+07	1.18791e+07	2.29348e+06	4.5482e+06	9.84443e+06	2.82453e+06		22.1169	23.2309	21.4296	23.5345	23.5019	21.1291		23.5345	0.652937	-0.462747		0.787
CAB13391.1	UDP-N-acetylmuramoylalanyl-D-glutamate-2, 6-diaminopimelate ligase	UDP-N-acetylmuramoyl-L-alanyl-D-glutamate--2,6-diaminopimelate ligase (EC 6.3.2.13) (Meso-A2pm-adding enzyme) (Meso-diaminopimelate-adding enzyme) (UDP-MurNAc-L-Ala-D-Glu:meso-diaminopimelate ligase) (UDP-MurNAc-tripeptide synthetase) (UDP-N-acetylmuramyl-tripeptide synthetase)	murE			SUBCELLULAR LOCATION: Cytoplasm {ECO:0000255|HAMAP-Rule:MF_00208}.	6.29432e+07	4.31728e+07	6.89737e+07	1.4041e+07	2.38351e+07	3.50357e+07		23.7431	24.5066	25.0623	25.9076	25.3636	26.0395		26.2882	0.0374422	-1.33289		0.114127
CAB13393.1	UDP-N-acetylmuramoylalanyl-D-glutamate ligase	UDP-N-acetylmuramoylalanine--D-glutamate ligase (EC 6.3.2.9) (D-glutamic acid-adding enzyme) (UDP-N-acetylmuramoyl-L-alanyl-D-glutamate synthetase)	murD			SUBCELLULAR LOCATION: Cytoplasm {ECO:0000250}.	5.20568e+07	4.76225e+07	7.24683e+07	4.19378e+07	5.37976e+07	5.30452e+07		25.3218	25.681	25.6607	25.6336	25.5051	26.1108		26.3675	0.420874	-0.195353		0.598283
CAB13395.2	UDP-N-acetylglucosamine-N-acetylmuramyl-(pentapeptide)pyrophosphoryl-undecaprenol N-acetylglucosamine transferase	UDP-N-acetylglucosamine--N-acetylmuramyl-(pentapeptide) pyrophosphoryl-undecaprenol N-acetylglucosamine transferase (EC 2.4.1.227) (Undecaprenyl-PP-MurNAc-pentapeptide-UDPGlcNAc GlcNAc transferase)	murG			SUBCELLULAR LOCATION: Cell membrane {ECO:0000255|HAMAP-Rule:MF_00033}; Peripheral membrane protein {ECO:0000255|HAMAP-Rule:MF_00033}.	9.29437e+07	7.85666e+07	8.43807e+07	7.49684e+06	1.4328e+07	1.01788e+07		22.8378	23.7723	23.2791	26.4699	26.2274	26.3304		26.4699	0.000399038	-3.04614	+	0.00586401
CAB13396.1	UDP-N-acetylenolpyruvoylglucosamine reductase	UDP-N-acetylenolpyruvoylglucosamine reductase (EC 1.3.1.98) (UDP-N-acetylmuramate dehydrogenase)	murB			SUBCELLULAR LOCATION: Cytoplasm {ECO:0000250}.	1.11561e+08	122077447	1.58054e+08	1.51039e+08	9.76639e+07	1.14605e+08		27.1703	26.5413	26.7721	26.7333	26.8632	27.2358		27.6695	0.650385	-0.116187		0.785204
CAB13401.2	cell-division protein essential fo Z-ring assembly	Cell division protein FtsA	ftsA			SUBCELLULAR LOCATION: Cell membrane {ECO:0000250|UniProtKB:P0ABH0}; Peripheral membrane protein {ECO:0000250|UniProtKB:P0ABH0}; Cytoplasmic side {ECO:0000250|UniProtKB:P0ABH0}. Note=Localizes to the Z ring in an FtsZ-dependent manner (PubMed:11298280). In sporulating cells, preferentially localizes to only one of the two potential polar division sites (PubMed:11298280). Targeted to the membrane t…	8.38727e+07	9.14455e+07	9.86887e+07	1.15727e+08	6.42595e+07	8.20992e+07		26.7861	25.9374	26.2909	26.3217	26.4464	26.5564		27.1062	0.706325	-0.103357		0.823181
CAB13402.2	cell-division initiation protein	Cell division protein FtsZ	ftsZ			SUBCELLULAR LOCATION: Cytoplasm {ECO:0000255|HAMAP-Rule:MF_00909}. Note=Assembles at midcell at the inner surface of the cytoplasmic membrane. {ECO:0000255|HAMAP-Rule:MF_00909}.	6.25217e+08	4.15497e+08	267784731	310421435	2.07507e+08	2.26144e+08		28.2096	27.6286	27.7527	29.2198	28.6303	27.9965		29.2198	0.129667	-0.75188		0.276664
CAB13408.2	putative ABC transporter (ATP-binding protein)	Uncharacterized ABC transporter ATP-binding protein YlmA (EC 3.6.3.-)	ylmA				9.5554e+07	1.94821e+08	1.63401e+08	1.56052e+08	1.75099e+08	2.00947e+08		27.2174	27.3836	27.5822	26.5098	27.5376	27.2838		27.6342	0.433565	0.28402		0.608912
CAB13409.2	N-formyl-4-amino-5-aminomethyl-2-methylpyrimidinedeformylase	N-formyl-4-amino-5-aminomethyl-2-methylpyrimidine deformylase (Formylaminopyrimidine deformylase) (EC 3.5.1.-) (Amidohydrolase YlmB)	thiQ				8.2607e+07	6.65631e+07	6.31703e+07	9.07919e+07	9.2516e+07	8.79162e+07		26.4361	26.4632	26.3896	26.2998	25.9882	25.9127		27.0741	0.0394286	0.362723		0.118392
CAB13411.1	conserved hypothetical protein	Polyphenol oxidase (EC 1.10.3.-) (Multicopper oxidase YlmD)	ylmD				1.40302e+08	3.7217e+07		1.44998e+07	3.28101e+07	3.57765e+07		23.7895	24.9676	25.0925	27.064	25.1495	19.7161		27.8019	0.789227	0.64004		0.876524
CAB13412.1	conserved hypothetical protein	Pyridoxal phosphate homeostasis protein (PLP homeostasis protein)	ylmE				2.84748e+07	2.94762e+07	1.99035e+07	3.76402e+07	3.40186e+07	42514793		25.1658	25.0198	25.3415	24.7632	24.8131	24.2465		25.474	0.049283	0.5681		0.137559
CAB13413.3	cell division machinery factor	Cell division protein SepF	sepF			SUBCELLULAR LOCATION: Cytoplasm {ECO:0000269|PubMed:16420366, ECO:0000269|PubMed:16796675}. Note=Localizes to the division site, in a FtsZ-dependent manner.	2.01974e+08	150132760	1.15346e+08	1.76035e+08	169767108	2.01071e+08		27.3913	27.339	27.5831	27.5896	27.1617	26.7814		27.8008	0.347926	0.26025		0.525203
CAB13415.1	factor involved in shape determination, RNA-binding fold	Putative RNA-binding protein YlmH	ylmH					2.67891e+06	1.01713e+07					18.6872	19.4941	20.7097	19.2161	21.3532	23.278		23.4915	0.276464	-1.6521		0.450421
CAB13416.1	cell-division initiation protein	Septum site-determining protein DivIVA (Cell division initiation protein DivIVA) (Minicell-associated protein DivIVA)	divIVA			SUBCELLULAR LOCATION: Cytoplasm {ECO:0000269|PubMed:16885474, ECO:0000269|PubMed:9219999}. Note=Localized at the cell division site and found exclusively at the cell pole during sporulation.	5.30488e+08	4.84817e+08	5.1282e+08	8.29887e+08	8.13344e+08	7.10007e+08		29.6283	29.5993	29.4033	28.9827	28.8529	28.9339		29.9708	0.0015029	0.62047	+	0.0129764
CAB13417.2	isoleucyl-tRNA synthetase	Isoleucine--tRNA ligase (EC 6.1.1.5) (Isoleucyl-tRNA synthetase) (IleRS)	ileS			SUBCELLULAR LOCATION: Cytoplasm {ECO:0000255|HAMAP-Rule:MF_02002}.	1.72453e+08	195736018	2.10051e+08	1.12877e+08	1.06998e+08	9.87188e+07		26.7502	26.673	26.5568	27.3616	27.5443	27.6462		27.8575	0.0010333	-0.857373	+	0.0101008
CAB13418.2	conserved hypothetical protein	Uncharacterized protein YlyA (ORF-T)	ylyA				2.44777e+07	1.65116e+07	1.3882e+07	1.95571e+07	1.34969e+08	6.97471e+07		24.2212	27.0081	26.0556	24.545	23.977	23.7267		27.6464	0.120405	1.67874		0.262454
CAB13419.1	signal peptidase II	Lipoprotein signal peptidase (EC 3.4.23.36) (Prolipoprotein signal peptidase) (Signal peptidase II) (SPase II)	lspA	TMD		SUBCELLULAR LOCATION: Cell membrane; Multi-pass membrane protein.	8.01348e+06			8.08988e+06				22.9477	20.0567	19.9456	22.934	19.3692	21.0075		24.1967	0.936752	-0.120237		0.968617
CAB13420.3	pseudouridylate synthase	Uncharacterized RNA pseudouridine synthase YlyB (EC 5.4.99.-) (RNA pseudouridylate synthase) (RNA-uridine isomerase)	rluD				3.52995e+07	5.33081e+07	2.49818e+07	2.25677e+07	3.72977e+07	2.10867e+07		24.4277	25.1526	24.3298	25.0731	25.6679	24.5744		25.6679	0.315903	-0.468403		0.494002
CAB13421.1	transcriptional attenuator and uracil phosphoribosyltransferase activity	Bifunctional protein PyrR [Includes: Pyrimidine operon regulatory protein; Uracil phosphoribosyltransferase (UPRTase) (EC 2.4.2.9)]	pyrR				3.18682e+08	257923611	2.9997e+08	3.98724e+08	404789593	4.10888e+08		28.5708	28.5926	28.6142	28.2475	27.9424	28.1602		28.9966	0.00654202	0.475813	+	0.0343186
CAB13423.2	aspartate carbamoyltransferase	Aspartate carbamoyltransferase (EC 2.1.3.2) (Aspartate transcarbamylase) (ATCase)	pyrB				1.87372e+07	2.99069e+07	9.44258e+07	6.30506e+06	8.7617e+06	1.13255e+07		22.5881	23.0628	23.4331	24.1594	24.834	26.4927		26.5209	0.0439846	-2.13404		0.127251
CAB13424.2	dihydroorotase	Dihydroorotase (DHOase) (EC 3.5.2.3)	pyrC				1.52478e+08	1.83744e+08	2.08832e+08	1.22922e+08	1.31654e+08	118342719		26.8732	26.9722	26.8184	27.184	27.4531	27.6378		27.8973	0.0181804	-0.53706		0.0688435
CAB13425.1	pyrimidine-specific carbamoyl-phosphate synthetase (small subunit, glutaminase subunit)	Carbamoyl-phosphate synthase pyrimidine-specific small chain (EC 6.3.5.5) (Carbamoyl-phosphate synthetase glutamine chain)	pyrAA				272455618	283849250	2.67779e+08	1.14115e+08	1.12829e+08	109837490		26.7659	26.7496	26.7108	28.0215	28.0805	27.9965		28.3856	1.7e-06	-1.29074	+	0.00377428
CAB13426.1	pyrimidine-specific carbamoyl-phosphate synthetase (large subunit)	Carbamoyl-phosphate synthase pyrimidine-specific large chain (EC 6.3.5.5) (Carbamoyl-phosphate synthetase ammonia chain)	pyrAB				2.71472e+08	2.89856e+08	2.97376e+08	6.76857e+07	5.42276e+07	6.72177e+07		26.0124	25.6925	26.0023	28.0162	28.1108	28.1477		28.4716	4.05e-05	-2.18916	+	0.00236264
CAB13427.1	dihydroorotate dehydrogenase (electron transfer subunit)	Dihydroorotate dehydrogenase B (NAD(+)), electron transfer subunit (Dihydroorotate oxidase B, electron transfer subunit)	pyrK				8.32052e+07	7.7634e+07	6.92774e+07	1.83855e+07	1.49111e+07	2.33895e+07		24.1321	23.8299	24.4794	26.3102	26.2102	26.0459		26.6481	0.000547998	-2.04164	+	0.00694861
CAB13428.1	dihydroorotate dehydrogenase (catalytic subunit)	Dihydroorotate dehydrogenase B (NAD(+)), catalytic subunit (DHOD B) (DHODase B) (DHOdehase B) (EC 1.3.1.14) (Dihydroorotate oxidase B) (Orotate reductase (NADH))	pyrD			SUBCELLULAR LOCATION: Cytoplasm {ECO:0000250}.	6.93902e+07	62573180	6.90663e+07	1.31976e+07	4.10754e+07	1.88302e+07		23.6538	25.2918	24.1665	26.0482	25.899	26.0415		26.6786	0.0287415	-1.62556		0.0956182
CAB13429.1	orotidine 5'-phosphate decarboxylase	Orotidine 5'-phosphate decarboxylase (EC 4.1.1.23) (OMP decarboxylase) (OMPDCase) (OMPdecase)	pyrF				1.90152e+08	2.29048e+08	206732729	1.87716e+08	2.24188e+08	3.15674e+08		27.484	27.7401	28.2339	27.5026	27.7711	27.6232		28.5543	0.467743	0.18704		0.641088
CAB13430.1	orotate phosphoribosyltransferase	Orotate phosphoribosyltransferase (OPRT) (OPRTase) (EC 2.4.2.10)	pyrE				5.03542e+07	5.44639e+07	9.36356e+07	5.88001e+07	4.6147e+07			25.8093	25.4597	19.5702	25.5856	25.6988	26.4806		26.9067	0.321737	-2.30858		0.499954
CAB13431.1	(phospho)adenosine phosphosulfate reductase	Phosphoadenosine phosphosulfate reductase (EC 1.8.4.8) (3'-phosphoadenylylsulfate reductase) (PAPS reductase, thioredoxin dependent) (PAPS sulfotransferase) (PAdoPS reductase)	cysH			SUBCELLULAR LOCATION: Cytoplasm {ECO:0000250}.	5.97826e+07	7.17112e+07	1.00544e+08	6.22702e+07	7.40117e+07	5.45734e+07		25.892	26.1412	25.7017	25.8332	26.0957	26.5832		27.5294	0.365321	-0.259057		0.540431
CAB13432.1	sulfate permease	Sulfate permease CysP	cysP	TMD		SUBCELLULAR LOCATION: Cell membrane {ECO:0000269|PubMed:10784039}; Multi-pass membrane protein {ECO:0000269|PubMed:10784039}.				797676	4.35616e+06	694229		19.6054	22.0546	19.405	18.871	19.0669	19.3023		22.0546	0.212701	1.27497		0.383415
CAB13433.1	sulfate adenylyltransferase	Sulfate adenylyltransferase (EC 2.7.7.4) (ATP-sulfurylase) (Sulfate adenylate transferase) (SAT)	sat				8.64898e+08	9.11025e+08	1000544230	3.17641e+08	3.20898e+08	2.52627e+08		28.2428	28.2575	27.9124	29.688	29.7629	29.8981		30.1825	0.000213453	-1.6454	+	0.00422904
CAB13434.1	adenylylsulfate kinase	Probable adenylyl-sulfate kinase (EC 2.7.1.25) (APS kinase) (ATP adenosine-5'-phosphosulfate 3'-phosphotransferase) (Adenosine-5'-phosphosulfate kinase)	cysC				461910320	3.21634e+08	4.49506e+08	2.9267e+08	170902645	1.36183e+08		28.1247	27.3486	27.021	28.783	28.2609	28.7438		29.1623	0.0405566	-1.09779		0.120637
CAB13436.1	sirohydrochlorin ferrochelatase	Sirohydrochlorin ferrochelatase (EC 4.99.1.4)	sirB				2.17978e+07	5.26255e+07	2.93097e+07	1.33649e+07	2.00714e+07	2.33859e+07		23.6719	24.2586	24.4791	24.3777	25.6493	24.8049		26.5397	0.143501	-0.807363		0.295114
CAB13437.1	Precorrin-2 dehydrogenase	Precorrin-2 dehydrogenase (EC 1.3.1.76)	sirC				4.55244e+07	4.43616e+07	6.51723e+07	5.0474e+07	4.07849e+07	5.64727e+07		25.589	25.2815	25.751	25.4401	25.4028	25.9578		26.3478	0.804642	-0.0596933		0.885226
CAB13438.1	putative persistent RNA/DNA binding protein	Uncharacterized protein YloA	yloA				5.88937e+06	1.44669e+07	1.72607e+07	2.17142e+07	1.93809e+07	1.77252e+07		24.3721	24.2081	24.0793	22.4897	23.7862	24.041		25.0052	0.184617	0.780887		0.349543
CAB13440.1	conserved hypothetical protein	UPF0701 protein YloC	yloC				2.19554e+07	9.16423e+06	1.05691e+07	3.7704e+07	6.36535e+07	4.52004e+07		25.1682	25.9237	25.4298	24.3881	23.1276	23.3333		27.3041	0.0135581	1.89093		0.0558172
CAB13441.2	guanylate kinase	Guanylate kinase (EC 2.7.4.8) (GMP kinase)	gmk			SUBCELLULAR LOCATION: Cytoplasm {ECO:0000250}.	1.51061e+08	1.35644e+08	1.01997e+08	1.46246e+08	171522462	1.66482e+08		27.1238	27.3538	27.3108	27.1705	27.0153	26.604		27.6446	0.143339	0.332893		0.295329
CAB13442.1	Omega subunit of RNA polymerase	DNA-directed RNA polymerase subunit omega (RNAP omega subunit) (EC 2.7.7.6) (RNA polymerase omega subunit) (Transcriptase subunit omega)	rpoZ				4.71183e+08	4.6554e+08	5.76072e+08	5.01273e+08	5.85246e+08	9.20893e+08		28.901	29.1245	29.7785	28.8117	28.7943	29.1017		29.8081	0.264048	0.365413		0.440212
CAB13443.1	Coenzyme A biosynthesis bifunctional protein CoaBC; phosphopantothenoylcysteine synthetase/decarboxylase	Probable coenzyme A biosynthesis bifunctional protein CoaBC (DNA/pantothenate metabolism flavoprotein) [Includes: Phosphopantothenoylcysteine decarboxylase (PPCDC) (EC 4.1.1.36) (CoaC); Phosphopantothenate--cysteine ligase (EC 6.3.2.5) (CoaB) (PPC synthetase) (PPCS) (Phosphopantothenoylcysteine synthase)]	coaBC				1.23989e+07	1.36289e+07	8.59183e+06	3.36507e+06		1.5781e+07		21.6822	20.1668	23.9117	23.5637	23.7002	23.0345		24.0259	0.243368	-1.51257		0.416371
CAB13444.1	primosomal replication factor Y (primosomal protein N')	Primosomal protein N' (EC 3.6.4.-) (ATP-dependent helicase PriA)	priA				2.99571e+06	4.38868e+06	3.95609e+06	1.73611e+06	2.4389e+06	4.00284e+06		20.7274	21.2178	21.9326	21.5145	22.0654	21.9156		23.0656	0.235584	-0.539213		0.408726
CAB13445.1	peptide deformylase	Peptide deformylase 1 (PDF 1) (EC 3.5.1.88) (Polypeptide deformylase 1)	defA					2.18279e+07				1.03711e+07		20.2173	19.0095	23.3061	19.0641	24.3797	19.5795		24.3797	0.942282	-0.163477		0.968468
CAB13446.1	methionyl-tRNA formyltransferase	Methionyl-tRNA formyltransferase (EC 2.1.2.9)	fmt				1.21623e+08	9.34802e+07	5.14917e+07	7.997e+07	8.63306e+07	1.06187e+08		26.2529	26.3634	26.662	26.8578	26.4782	25.6178		27.0894	0.793513	0.10817		0.877332
CAB13447.1	RNA-binding Sun protein; 16S rRNA m5C967 methyltransferase, S-adenosyl-L-methionine-dependent	Probable ribosomal RNA small subunit methyltransferase B (EC 2.1.1.176) (16S rRNA m5C967 methyltransferase) (rRNA (cytosine-C(5)-)-methyltransferase RsmB)	rsmB			SUBCELLULAR LOCATION: Cytoplasm {ECO:0000250|UniProtKB:P36929}.	3.4923e+07	2.62035e+07	1.28161e+07	8.98837e+06	6.14426e+06	1.27953e+07		23.0996	22.5508	23.6091	25.0577	24.6432	23.6115		25.0577	0.0625709	-1.35094		0.164119
CAB13448.1	23S rRNA m2A2503 methyltransferase	Probable dual-specificity RNA methyltransferase RlmN (EC 2.1.1.192) (23S rRNA (adenine(2503)-C(2))-methyltransferase) (23S rRNA m2A2503 methyltransferase) (Ribosomal RNA large subunit methyltransferase N) (tRNA (adenine(37)-C(2))-methyltransferase) (tRNA m2A37 methyltransferase)	rlmN			SUBCELLULAR LOCATION: Cytoplasm {ECO:0000255|HAMAP-Rule:MF_01849}.	2.65324e+07	2.33418e+07	2.87486e+07					19.2752	19.9279	19.5401	24.6612	24.4764	24.777		24.9536	1.72e-05	-5.05715	+	0.00147101
CAB13449.1	phosphorylated protein phosphatase	Protein phosphatase PrpC (EC 3.1.3.16)	prpC				5.9895e+07	4.97491e+07	6.12228e+07	7.86932e+07	6.90467e+07	7.70845e+07		26.2297	26.0411	26.1999	25.8359	25.5682	25.8676		26.2297	0.0231171	0.399693		0.0815529
CAB13450.1	protein kinase	Serine/threonine-protein kinase PrkC (Ser/Thr-protein kinase PrkC) (EC 2.7.11.1)	prkC	TMD		SUBCELLULAR LOCATION: Spore core membrane {ECO:0000269|PubMed:18984160}; Single-pass type II membrane protein {ECO:0000269|PubMed:18984160}. Note=Is associated with the inner membrane of the spore.	7.65731e+06	1.77118e+07	1.08824e+07		2.58807e+06	9.12273e+06		19.5236	21.3035	23.121	22.8684	24.0782	23.3755		24.0782	0.124618	-2.12467		0.26952
CAB13452.1	ribulose-5-phosphate 3-epimerase	Ribulose-phosphate 3-epimerase (EC 5.1.3.1) (Pentose-5-phosphate 3-epimerase) (PPE) (R5P3E)	rpe				5.35266e+07		3.89998e+07	1.04761e+08	5.73919e+07	9.9747e+07		26.6425	25.7743	26.5718	25.6737	19.3166	25.217		27.2081	0.229498	2.92712		0.403532
CAB13456.1	conserved hypothetical protein	Uncharacterized protein YloU	yloU				7.81781e+07	6.69336e+07	7.91429e+07	1.44767e+08	1.39778e+08	1.55058e+08		27.1092	27.0586	27.2082	26.2203	25.9962	26.238		27.2082	0.000402402	0.973833	+	0.00583614
CAB13457.1	putative dihydroxyacetone/glyceraldehyde kinase	Uncharacterized protein YloV	yloV				5.76581e+07	3.76318e+07	5.30872e+07	6.54937e+07	5.33713e+07	5.18587e+07		25.9648	25.6696	25.6281	25.781	25.1654	25.6619		25.9648	0.370368	0.218053		0.545352
CAB13458.1	L-serine dehydratase (beta chain)	Probable L-serine dehydratase, beta chain (SDH) (EC 4.3.1.17) (L-serine deaminase) (L-SD)	sdaAB				3.0373e+07	4.27726e+07	2.09868e+07	3.24577e+07	1.68972e+07	2.34168e+07		24.952	24.0103	24.481	24.8563	25.3502	24.323		26.577	0.419113	-0.362027		0.596926
CAB13459.1	L-serine dehydratase (alpha chain)	Probable L-serine dehydratase, alpha chain (SDH) (EC 4.3.1.17) (L-serine deaminase) (L-SD)	sdaAA				1.75744e+07	3.91604e+07	2.00811e+07	7.3426e+06				22.8079	18.3914	19.1241	24.067	25.2229	24.2593		27.3453	0.0354886	-4.40862		0.110293
CAB13460.1	branch migrating ATP-dependent DNA helicase involved in DNA recombination and repair	ATP-dependent DNA helicase RecG (EC 3.6.4.12)	recG				785681	1.15178e+06	1.49323e+06					19.8823	19.8726	20.443	19.5836	20.1354	20.51		21.123	0.976343	-0.0103633		0.987019
CAB13461.1	transcription factor controlling fatty acid and phospholipid metabolism	Transcription factor FapR (Fatty acid and phospholipid biosynthesis regulator)	fapR							5.64197e+07	3.76619e+07	4.00805e+07		25.7497	25.1666	25.2564	19.2432	17.931	18.8943		26.6935	0.000101033	6.70141	+	0.00315765
CAB13462.1	phosphate:acyl-ACP acyltransferase	Phosphate acyltransferase (EC 2.3.1.n2) (Acyl-ACP phosphotransacylase) (Acyl-[acyl-carrier-protein]--phosphate acyltransferase) (Phosphate-acyl-ACP acyltransferase)	plsX			SUBCELLULAR LOCATION: Cytoplasm. Note=Associated with the membrane possibly through PlsY. {ECO:0000305}.	1.1562e+08	1.01427e+08	1.19801e+08	1442992955	1211081741	1031543206		30.4264	30.1736	29.9422	26.7848	26.5959	26.8361		30.5803	2.61e-05	3.44183	+	0.00170474
CAB13463.1	malonyl CoA:acyl carrier protein transacylase	Malonyl CoA-acyl carrier protein transacylase (MCT) (EC 2.3.1.39)	fabD				1.31583e+08	9.52812e+07	1.47985e+08	1.677e+08	2.29547e+08	2.0604e+08		27.3213	27.7742	27.6183	26.9714	26.5057	27.1409		28.5293	0.0393703	0.698637		0.118378
CAB13464.1	beta-ketoacyl-acyl carrier protein reductase	3-oxoacyl-[acyl-carrier-protein] reductase FabG (EC 1.1.1.100) (3-ketoacyl-acyl carrier protein reductase) (Beta-Ketoacyl-acyl carrier protein reductase) (Beta-ketoacyl-ACP reductase)	fabG				3.7805e+08	247928423	316307536	1782873337	1887938433	2195812376		30.7316	30.8142	31.0321	28.494	27.8853	28.2368		31.4689	0.000178743	2.65391	+	0.00392704
CAB13465.1	acyl carrier protein	Acyl carrier protein (ACP)	acpA			SUBCELLULAR LOCATION: Cytoplasm {ECO:0000255|HAMAP-Rule:MF_01217}.	565679700	9.60701e+08	9.86951e+08	3856726214	3993993777	3784196513		31.8447	31.8952	31.8173	29.0754	29.8395	29.8784		32.4465	0.00100823	2.25465	+	0.00989941
CAB13466.1	ribonuclease III	Ribonuclease 3 (EC 3.1.26.3) (Ribonuclease III) (RNase III)	rnc			SUBCELLULAR LOCATION: Cytoplasm {ECO:0000250}.	5.95323e+07	8.40192e+07	5.74816e+07	1.27195e+08	1.3474e+08	9.5749e+07		26.9225	27.0056	26.5128	25.8272	26.3242	25.7766		27.1763	0.0224869	0.83761		0.0797099
CAB13467.2	chromosome condensation and segregation SMC ATPase	Chromosome partition protein Smc	smc			SUBCELLULAR LOCATION: Cytoplasm {ECO:0000255|HAMAP-Rule:MF_01894, ECO:0000269|PubMed:9573042}. Note=Probably associated with the nucleoid.	1.18601e+07	6.59657e+06	7.6491e+06	2.52024e+06	2.77292e+06	2.90131e+06		21.2651	21.403	21.4683	23.4996	22.6533	22.8669		23.4996	0.00337066	-1.62779	+	0.0222604
CAB13468.1	signal recognition particle (docking protein)	Signal recognition particle receptor FtsY (SRP receptor)	ftsY			SUBCELLULAR LOCATION: Cell membrane {ECO:0000255|HAMAP-Rule:MF_00920, ECO:0000269|PubMed:15995216}; Peripheral membrane protein {ECO:0000255|HAMAP-Rule:MF_00920, ECO:0000269|PubMed:15995216}; Cytoplasmic side {ECO:0000255|HAMAP-Rule:MF_00920, ECO:0000269|PubMed:15995216}. Cytoplasm {ECO:0000255|HAMAP-Rule:MF_00920, ECO:0000269|PubMed:15995216}. Note=Transiently localizes to early sporulation sept…	1.03638e+08	8.93865e+07	6.8903e+07	9.85304e+07	5.27307e+07	9.10748e+07		26.5541	25.6521	26.4406	26.627	26.4136	26.0381		26.7204	0.686757	-0.143943		0.810592
CAB13471.1	signal recognition particle-like (SRP) GTPase	Signal recognition particle protein (Fifty-four homolog)	ffh			SUBCELLULAR LOCATION: Cytoplasm {ECO:0000255|HAMAP-Rule:MF_00306, ECO:0000269|PubMed:7511896}. Note=The SRP-RNC complex is targeted to the cytoplasmic membrane.	1.18799e+08	9.50004e+07	3.76769e+07	7.64978e+07	7.68174e+07	1.01119e+08		26.1889	26.1949	26.5915	26.8239	26.5014	25.1672		26.8239	0.77422	0.160927		0.868112
CAB13472.1	ribosomal protein S16 (BS17)	30S ribosomal protein S16 (BS17)	rpsP				1661682710	1607028067	2051787068	1593763277	1446895364	1505454137		30.5698	30.4303	30.4875	30.63	30.5817	30.9342		31.0125	0.135276	-0.219443		0.284799
CAB13475.1	16S rRNA processing protein	Ribosome maturation factor RimM	rimM			SUBCELLULAR LOCATION: Cytoplasm {ECO:0000255|HAMAP-Rule:MF_00014}.	9.89278e+07	9.17698e+07	4.55557e+07	2.67552e+07	2.28354e+07	5.25829e+07		24.6733	24.4448	25.6481	26.5599	26.4515	25.4411		26.626	0.0746881	-1.22878		0.186426
CAB13476.1	tRNA(m1G37)methyltransferase	tRNA (guanine-N(1)-)-methyltransferase (EC 2.1.1.228) (M1G-methyltransferase) (tRNA [GM37] methyltransferase)	trmD			SUBCELLULAR LOCATION: Cytoplasm {ECO:0000305}.	2.04748e+07	4.03556e+07	1.89812e+07	1.03593e+07	9.91655e+06	1.56969e+07		23.3044	23.2414	23.904	24.2873	25.2663	24.1781		25.2663	0.0541429	-1.09396		0.148142
CAB13477.2	ribosomal protein L19	50S ribosomal protein L19	rplS				2184050943	2128897775	1704376391	1292331334	1122697940	1814816851		30.2673	30.0643	30.7572	31.0244	30.9875	30.6666		31.7151	0.0871288	-0.529863		0.208115
CAB13478.1	ribosome biogenesis GTPase A	Ribosome biogenesis GTPase A	rbgA			SUBCELLULAR LOCATION: Cytoplasm {ECO:0000305}.	1.07811e+08	1.12659e+08	9.28873e+07	1.10497e+08	1.62864e+08	112552412		26.7194	27.2791	26.746	26.6839	26.7474	26.469		27.3694	0.233708	0.281417		0.408344
CAB13480.1	putative glycosyltransferase	Uncharacterized protein YlqG	ylqG				3.28788e+06	4.18255e+06	6.66224e+06	2.10647e+06		2.06546e+06		21.0064	18.9902	20.978	21.6487	21.996	22.6676		23.9993	0.0717599	-1.77922		0.181983
CAB13482.1	succinyl-CoA synthetase (beta subunit)	Succinate--CoA ligase [ADP-forming] subunit beta (EC 6.2.1.5) (Succinyl-CoA synthetase subunit beta) (SCS-beta)	sucC				1462715709	1659396935	1539779152	2762380245	2585534377	2957039683		31.3633	31.2678	31.4615	30.446	30.628	30.5201		31.9715	0.000413154	0.83283	+	0.00583941
CAB13483.1	succinyl-CoA synthetase (alpha subunit)	Succinate--CoA ligase [ADP-forming] subunit alpha (EC 6.2.1.5) (Succinyl-CoA synthetase subunit alpha) (SCS-alpha)	sucD				679459521	7.05905e+08	7.75519e+08	1054480067	1053173570	9.4179e+08		29.9739	29.9721	29.8108	29.3398	29.3949	29.5306		30.755	0.00315625	0.49717	+	0.0213528
CAB13485.1	DNA topoisomerase I	DNA topoisomerase 1 (EC 5.99.1.2) (DNA topoisomerase I) (Omega-protein) (Relaxing enzyme) (Swivelase) (Untwisting enzyme)	topA				2.22088e+07	2.26831e+07	2.27161e+07	5.50084e+07	2.95173e+07	4.26587e+07		25.7131	24.8151	25.3463	24.4046	24.4351	24.4372		28.774	0.029418	0.865863		0.0969964
CAB13486.1	tRNA:m(5)U-54 methyltransferase	Methylenetetrahydrofolate--tRNA-(uracil-5-)-methyltransferase TrmFO (EC 2.1.1.74) (Folate-dependent tRNA (uracil-5-)-methyltransferase) (Folate-dependent tRNA(M-5-U54)-methyltransferase)	trmFO			SUBCELLULAR LOCATION: Cytoplasm {ECO:0000250}.	6.22414e+07	5.00311e+07	4.1533e+07	2.85475e+07	2.9318e+07	2.57915e+07		24.7669	24.8053	24.6204	25.8914	25.5763	25.3077		25.9415	0.00838781	-0.86097	+	0.040817
CAB13488.1	two-component ATP-dependent protease (N-terminal serine protease)	ATP-dependent protease subunit ClpQ (EC 3.4.21.-)	clpQ			SUBCELLULAR LOCATION: Cytoplasm {ECO:0000250}.	6.27427e+07	7.50048e+07	6.96445e+07	8.05931e+07	7.69883e+07	7.05722e+07		26.2642	26.1981	26.0726	25.9029	26.1605	26.0535		27.8427	0.210333	0.13932		0.382564
CAB13489.1	two-component ATP-dependent protease (ATPase and chaperone)	ATP-dependent protease ATPase subunit ClpY	clpY			SUBCELLULAR LOCATION: Cytoplasm {ECO:0000250}.	1.3362e+08	1.50078e+08	1.72488e+08	248273746	2.44204e+08	256706383		27.8874	27.8635	27.9355	26.9936	27.1611	27.3619		28.495	0.00263763	0.723267	+	0.0187593
CAB13490.1	transcriptional regulator, GTP and BCAA-dependent	GTP-sensing transcriptional pleiotropic repressor CodY (Vegetative protein 286B) (VEG286B)	codY			SUBCELLULAR LOCATION: Cytoplasm.	3.82159e+08	1.75182e+08	3.8275e+08	3.25951e+08	3.16078e+08	5.12991e+08		28.2801	28.2357	28.9344	28.5096	27.3843	28.5118		29.3968	0.471358	0.348143		0.642866
CAB13491.1	flagellar component of cell-proximal portion of basal-body rod	Flagellar basal body rod protein FlgB	flgB			SUBCELLULAR LOCATION: Bacterial flagellum basal body {ECO:0000269|PubMed:9159525}.	8.1822e+06		1.92205e+07	1.74423e+07	1.96099e+07	1.10852e+07		24.0561	24.2251	23.4021	22.9641	18.388	24.1961		24.9122	0.315718	2.04502		0.494061
CAB13492.1	flagellar component of cell-proximal portion of basal-body rod	Flagellar basal-body rod protein FlgC	flgC			SUBCELLULAR LOCATION: Bacterial flagellum basal body {ECO:0000250}.	4.19511e+08	315454114	3.67498e+08	4.91058e+08	5.28135e+08	5.46662e+08		28.8713	28.9763	29.0261	28.6441	28.2328	28.4532		29.0633	0.0155724	0.514527		0.0617057
CAB13494.1	flagellar basal-body M-ring protein	Flagellar M-ring protein	fliF	TMD		SUBCELLULAR LOCATION: Cell membrane {ECO:0000250}; Multi-pass membrane protein {ECO:0000250}. Bacterial flagellum basal body {ECO:0000250}.	2.82275e+07	4.0784e+07	4.04811e+07	3.44821e+07	3.66535e+07	5.11083e+07		25.0393	25.1274	25.6071	24.7506	25.2815	25.2707		25.6239	0.562005	0.157		0.71303
CAB13495.1	flagellar motor switching and energizing component	Flagellar motor switch protein FliG	fliG			SUBCELLULAR LOCATION: Cell membrane {ECO:0000250}; Peripheral membrane protein {ECO:0000250}; Cytoplasmic side {ECO:0000250}. Bacterial flagellum basal body {ECO:0000250}.	8.40608e+07	7.37652e+07	7.59867e+07	1.22666e+08	9.19147e+07	7.62384e+07		26.8702	26.4538	26.184	26.3249	26.1364	26.1792		26.8702	0.236076	0.28912		0.409261
CAB13496.2	flagellar export apparatus component	Probable flagellar assembly protein FliH	fliH				6.01387e+07	4.75691e+07	4.62764e+07	6.66376e+07	1.04918e+08	9.91445e+07		25.9898	26.6447	26.563	25.8418	25.5035	25.4638		26.6447	0.0288443	0.796157		0.0958166
CAB13497.2	flagellar-specific ATPase	Flagellum-specific ATP synthase (EC 3.6.3.14)	fliI			SUBCELLULAR LOCATION: Cytoplasm {ECO:0000305}.	5.5348e+06	4.9568e+06	7.47936e+06	4.3333e+06	7.0721e+06	8.65371e+06		22.047	22.7537	23.0449	22.4001	22.241	22.8345		23.8905	0.73896	0.123357		0.846543
CAB13499.2	putative kinesin-like protein	FlaA locus 22.9 kDa protein (ORF 6)	ylxF				1.3218e+08			2.97882e+08	3.2496e+08			28.1502	28.2757	19.4486	26.9779	20.1744	19.7699		28.2757	0.469852	2.98409		0.642788
CAB13502.2	flagellar hook protein	Flagellar basal-body rod protein FlgG (Distal rod protein)	flgE			SUBCELLULAR LOCATION: Bacterial flagellum basal body {ECO:0000250}.	3.30453e+08	319746141	2.62887e+08	1.413e+08	1.58067e+08	1.63578e+08		27.0742	27.236	27.2854	28.2999	28.2523	27.9699		28.2999	0.00129158	-0.975513	+	0.011746
CAB13503.1	flagellar basal-body associated protein	Flagellar protein FliL	fliL	TMD		SUBCELLULAR LOCATION: Cell membrane {ECO:0000305}; Single-pass membrane protein {ECO:0000305}.		7.97959e+06				1.01807e+07		19.6	19.9175	23.2793	19.0966	22.9279	19.3141		23.2793	0.790492	0.486093		0.87749
CAB13504.1	flagellar motor switching and energizing component	Flagellar motor switch protein FliM	fliM			SUBCELLULAR LOCATION: Cell membrane; Peripheral membrane protein. Bacterial flagellum basal body.	8.88324e+07	2.79105e+07	5.901e+07	6.67881e+07	5.27509e+07	5.26648e+07		25.9931	25.6527	25.6503	26.4046	24.7343	25.8145		26.4046	0.831151	0.114257		0.904968
CAB13505.1	flagellar motor switching and energizing phosphatase	Flagellar motor switch phosphatase FliY (EC 3.-.-.-) (CheY-P phosphatase FliY) (Flagellar motor switch protein FliY)	fliY			SUBCELLULAR LOCATION: Cell membrane {ECO:0000250}; Peripheral membrane protein {ECO:0000250}; Cytoplasmic side {ECO:0000250}. Note=The switch is localized at the base of the flagellar motor, in or near the C-ring, attached to the MS-ring. {ECO:0000250}.	1.60695e+08	1.39763e+08	1.36802e+08	1.97124e+08	1.7085e+08	1.81769e+08		27.5545	27.3482	27.4375	27.2598	27.0584	27.0275		27.6098	0.0244577	0.331517		0.0850652
CAB13506.1	regulator of chemotaxis and motility	Chemotaxis protein CheY	cheY			SUBCELLULAR LOCATION: Cytoplasm {ECO:0000305}.	3.0246e+08	2.59577e+08	2.5738e+08	4.43259e+08	3.19826e+08	3.62187e+08		28.7236	28.2527	28.4322	28.1722	27.9516	27.9393		28.7236	0.0458223	0.448457		0.131369
CAB13508.1	component of the flagellar export machinery	Flagellar biosynthetic protein FliP	fliP	TMD		SUBCELLULAR LOCATION: Cell membrane {ECO:0000305}; Multi-pass membrane protein {ECO:0000305}. Bacterial flagellum basal body {ECO:0000250}.	6.31173e+06	3.42667e+06	1.44716e+06	6.10462e+06		6.24475e+06		22.5415	20.1934	22.5742	22.5896	21.7084	20.4648		22.8367	0.864436	0.1821		0.926659
CAB13509.1	component of the flagellar export machinery	Flagellar biosynthetic protein FliQ	fliQ	TMD		SUBCELLULAR LOCATION: Cell membrane {ECO:0000305}; Multi-pass membrane protein {ECO:0000305}. Bacterial flagellum basal body {ECO:0000250}.	3.0677e+07	1.07271e+08	9.52945e+07	1.02262e+07				23.2858	19.4511	18.6582	24.8707	26.6767	26.5059		27.1173	0.022664	-5.55272		0.0802097
CAB13512.2	component of the flagellar export machinery	Flagellar biosynthesis protein FlhA	flhA	TMD		SUBCELLULAR LOCATION: Cell membrane {ECO:0000305}; Multi-pass membrane protein {ECO:0000305}.	3.14159e+06	7.24318e+06	5.58185e+06	5.814e+06	5.64379e+06	4.24435e+06		22.4711	22.4282	22.0171	21.5831	22.7882	22.4123		22.8405	0.913796	0.04429		0.954668
CAB13513.1	GTPase involved in the export of flagella	Flagellar biosynthesis protein FlhF (Flagella-associated GTP-binding protein)	flhF			SUBCELLULAR LOCATION: Cell membrane {ECO:0000250}; Peripheral membrane protein {ECO:0000250}; Cytoplasmic side {ECO:0000250}.	1.49242e+07	1.11833e+07						20.4319	22.2528	18.424	23.8312	23.4149	18.8585		24.0652	0.438835	-1.66526		0.613981
CAB13515.2	methyl-accepting chemotaxis proteins (MCP)-glutamate methylesterase	Chemotaxis response regulator protein-glutamate methylesterase (EC 3.1.1.61)	cheB			SUBCELLULAR LOCATION: Cytoplasm.	2.85469e+07	3.11281e+07	3.90587e+07	5.01499e+07	4.0192e+07	5.131e+07		25.5797	25.2604	25.6127	24.7668	24.8917	25.2191		25.9264	0.0402852	0.525067		0.120152
CAB13516.2	chemotactic two-component sensor histidine kinase	Chemotaxis protein CheA (EC 2.7.13.3)	cheA			SUBCELLULAR LOCATION: Membrane {ECO:0000305}. Note=It is not known whether CheA is actually membrane bound although CheA has two regions at the C-terminal end with the potential to be transmembrane regions.	3.18175e+08	4.29647e+08	3.0322e+08	2.52311e+08	2.40666e+08	385654134		27.9106	27.8424	28.5227	28.2452	28.6786	28.1758		28.6786	0.362571	-0.2746		0.538878
CAB13517.1	modulation of CheA activity in response to attractants (chemotaxis)	Chemotaxis protein CheW (Coupling protein CheW)	cheW			SUBCELLULAR LOCATION: Cytoplasm.	3.95054e+08	5.02653e+08	4.94409e+08	6.25788e+08	6.59664e+08	3.5314e+08		29.2211	29.2972	28.3957	28.5575	28.905	28.8811		29.2972	0.572448	0.190107		0.72133
CAB13518.1	signal terminating phosphatase of CheR-mediated methylation of methyl-accepting chemotaxis proteins (MCPs)	CheY-P phosphatase CheC (EC 3.-.-.-)	cheC					8.47458e+06	9.23519e+06	2.35945e+06	2.13867e+06	7.33862e+06		21.17	21.0283	22.8071	18.4563	23.0147	23.1387		23.6219	0.939871	0.131893		0.968682
CAB13519.1	sequence specific deamidase required for methylation of methyl-accepting chemotaxis proteins (MCPs) by CheR	Chemoreceptor glutamine deamidase CheD (EC 3.5.1.44)	cheD				1.42339e+06	4.16939e+06	3.00527e+06					19.9952	19.5006	18.9893	20.4409	21.9914	21.5191		22.5565	0.0284249	-1.82207		0.0949924
CAB13520.1	RNA polymerase sigma-28 factor (sigma-D)	RNA polymerase sigma-D factor (Sigma-28)	sigD				2.04613e+07	1.2459e+07	1.88198e+07	2.28902e+07	2.11753e+07	2.86866e+07		24.4482	24.3359	24.7739	24.2864	23.5707	24.1657		25.5684	0.117584	0.511723		0.258079
CAB13521.1	coupling factor for flagellin transcription and translation	Swarming motility protein SwrB	ylxL				1.25908e+07			7.60823e+06				22.8591	19.6023	19.2954	23.5859	20.0442	18.8321		23.9837	0.903741	-0.23516		0.949078
CAB13522.1	ribosomal protein S2	30S ribosomal protein S2 (BS1) (Vegetative protein 209) (VEG209)	rpsB				4019570460	3298693160	3426646183	1831125082	1756182096	1842556409		30.7701	30.7098	30.7791	31.9044	31.6193	31.6742		31.9044	0.000404691	-0.97962	+	0.00583124
CAB13523.1	elongation factor Ts	Elongation factor Ts (EF-Ts)	tsf			SUBCELLULAR LOCATION: Cytoplasm {ECO:0000250}.	3537817786	2769901567	2513381155	1719670821	2309682335	1576423168		30.6795	31.105	30.554	31.7202	31.3672	31.227		31.7202	0.0413423	-0.65861		0.122481
CAB13524.2	uridylate kinase	Uridylate kinase (UK) (EC 2.7.4.22) (Uridine monophosphate kinase) (UMP kinase) (UMPK)	pyrH			SUBCELLULAR LOCATION: Cytoplasm {ECO:0000269|PubMed:15018105}. Note=Is predominantly localized near the bacterial membranes.	175436294	1.56444e+08	9.34965e+07	5.82607e+07	5.52613e+07	8.60574e+07		25.796	25.7198	26.3588	27.3864	27.2211	26.4784		27.5468	0.0359171	-1.07042		0.111003
CAB13525.1	ribosome recycling factor	Ribosome-recycling factor (RRF) (Ribosome-releasing factor) (Vegetative protein 12B) (VEG12B)	frr			SUBCELLULAR LOCATION: Cytoplasm.	7.94317e+08	6.9747e+08	9.55302e+08	7.18359e+08	804509512	6.85147e+08		29.4201	29.5835	29.3518	29.5651	29.3776	29.8314		29.8621	0.400712	-0.139527		0.578893
CAB13526.1	undecaprenyl pyrophosphate synthase	Isoprenyl transferase (EC 2.5.1.-)	uppS				5.0601e+07	4.9053e+07	5.07382e+07	9.20497e+07	8.59638e+07	6.59932e+07		26.4559	26.3572	25.9758	25.5927	25.5478	25.5966		26.4559	0.0096907	0.68396	+	0.0454623
CAB13528.2	1-deoxy-D-xylulose-5-phosphate reductoisomerase	1-deoxy-D-xylulose 5-phosphate reductoisomerase (DXP reductoisomerase) (EC 1.1.1.267) (1-deoxyxylulose-5-phosphate reductoisomerase) (2-C-methyl-D-erythritol 4-phosphate synthase)	dxr				3.71135e+07	5.94841e+07	6.01498e+07	3.047e+07	2.42551e+07	3.32873e+07		24.8609	24.5318	24.9885	25.1454	25.826	25.8421		26.2362	0.0384673	-0.810787		0.116293
CAB13529.1	inner membrane zinc metalloprotease required for the extracytoplasmic stress response mediated by sigma(E) (YaeL)	Regulator of sigma-W protease RasP (EC 3.4.24.-) (Regulating anti-sigma-W factor activity protease) (S2P endopeptidase) (Site-2 protease RseP) (S2P protease RseP) (Site-2-type intramembrane protease) (Zinc metalloprotease RasP)	rseP	TMD		SUBCELLULAR LOCATION: Cell membrane {ECO:0000305}; Multi-pass membrane protein {ECO:0000305}.		1.1336e+07	6.25554e+06					19.3737	19.9706	18.7336	19.006	23.4344	22.5767		24.2219	0.174379	-2.31308		0.338241
CAB13530.1	prolyl-tRNA synthetase	Proline--tRNA ligase (EC 6.1.1.15) (Prolyl-tRNA synthetase) (ProRS)	proS			SUBCELLULAR LOCATION: Cytoplasm {ECO:0000255|HAMAP-Rule:MF_01569}.	1.8465e+08	1.65441e+08	1.99759e+08	1.72857e+08	1.7653e+08	1.03745e+08		27.365	27.3953	26.6285	27.4602	27.3017	27.5737		27.888	0.296069	-0.315613		0.475038
CAB13531.1	DNA polymerase III (alpha subunit)	DNA polymerase III PolC-type (PolIII) (EC 2.7.7.7)	polC			SUBCELLULAR LOCATION: Cytoplasm.	6.29028e+06	4.31139e+06	2.74397e+06		625173			19.858	19.2539	18.8686	22.5847	22.0397	21.3878		22.6075	0.00400799	-2.67724	+	0.0245683
CAB13532.1	ribosome maturation factor	Ribosome maturation factor RimP (P15A)	rimP			SUBCELLULAR LOCATION: Cytoplasm {ECO:0000255|HAMAP-Rule:MF_01077}.	1.58322e+08	8.60503e+07	4.52249e+07	8.89732e+07	4.55522e+07	1.03785e+08		26.4069	25.441	26.629	27.2383	26.3587	25.4306		27.2383	0.787435	-0.183553		0.874972
CAB13533.1	transcription translation coupling factor involved in Rho-dependent transcription termination	Transcription termination/antitermination protein NusA	nusA			SUBCELLULAR LOCATION: Cytoplasm {ECO:0000255|HAMAP-Rule:MF_00945}.	2.60341e+08	2.80605e+08	2.95922e+08	2.15237e+08	1.70782e+08	1.59874e+08		27.6813	27.3476	27.2524	27.9558	28.064	28.1406		28.6101	0.0112247	-0.626383	+	0.0494198
CAB13535.1	ribosomal protein L7Ae	Probable ribosomal protein YlxQ	rplGA				6.31927e+07	4.24484e+07	9.12335e+07	9.0865e+07	5.27657e+07	6.24724e+07		26.4372	25.6531	25.8967	25.9133	25.3392	26.4431		27.5779	0.817364	0.09717		0.893463
CAB13536.1	initiation factor IF-2	Translation initiation factor IF-2	infB			SUBCELLULAR LOCATION: Cytoplasm.	3.10917e+08	309035835	3.36806e+08	1.93868e+08	1.78742e+08	2.06513e+08		27.5305	27.4133	27.6217	28.212	28.2032	28.3273		28.4851	0.000555967	-0.725677	+	0.0070096
CAB13537.1	conserved hypothetical protein	Uncharacterized protein YlxP (ORF5)	ylxP					2.05544e+07	3.20779e+07	3.3974e+07	3.11221e+07			25.0179	24.8914	18.8822	17.4358	24.2929	24.9351		25.9268	0.832358	0.709253		0.905393
CAB13538.1	ribosome-binding factor A	Ribosome-binding factor A	rbfA			SUBCELLULAR LOCATION: Cytoplasm {ECO:0000255|HAMAP-Rule:MF_00003}.	2.78081e+08	2.69642e+08	2.74871e+08	1.79131e+08	1.50852e+08	2.01252e+08		27.4164	27.1686	27.5844	28.0509	28.0065	28.0342		28.3054	0.00619445	-0.640717	+	0.0331216
CAB13539.1	tRNA pseudouridine 55 synthase	tRNA pseudouridine synthase B (EC 5.4.99.25) (tRNA pseudouridine(55) synthase) (Psi55 synthase) (tRNA pseudouridylate synthase) (tRNA-uridine isomerase)	truB				1.09142e+08	2.3936e+07	6.67983e+07	3.01265e+07	1.09784e+08	1.17041e+08		24.8445	26.7101	26.8024	26.7016	24.5127	25.9933		26.9388	0.694429	0.383143		0.815743
CAB13541.1	ribosomal protein S15 (BS18)	30S ribosomal protein S15 (BS18)	rpsO				1728141129	2050149949	2358954661	1328251598	1786718849	1404819265		30.3069	30.7347	30.3877	30.6866	30.9331	31.1355		31.3749	0.0747964	-0.441957		0.186487
CAB13542.1	polynucleotide phosphorylase (PNPase)	Polyribonucleotide nucleotidyltransferase (EC 2.7.7.8) (Polynucleotide phosphorylase) (PNPase) (Vegetative protein 15) (VEG15)	pnpA			SUBCELLULAR LOCATION: Cytoplasm.	5.18517e+08	4.68302e+08	4.75673e+08	4.10214e+08	3.87705e+08	3.56755e+08		28.6118	28.5304	28.4104	28.9498	28.8029	28.8254		29.1159	0.00999459	-0.341847	+	0.0460124
CAB13544.2	specific processing protease	Uncharacterized zinc protease YmxG (EC 3.4.24.-) (ORFP)	mlpA				1.83921e+07	1.84669e+07	3.69877e+07		7.97499e+06			19.9864	22.9271	19.708	24.1326	24.1384	25.1405		25.1405	0.0293397	-3.59671		0.0970265
CAB13548.1	aspartate-semialdehyde dehydrogenase	Aspartate-semialdehyde dehydrogenase (ASA dehydrogenase) (ASADH) (EC 1.2.1.11) (Aspartate-beta-semialdehyde dehydrogenase)	asd				6.04682e+08	646320800	5.79533e+08	5.12953e+08	5.42751e+08	5.2693e+08		28.9342	29.0157	28.973	29.1716	29.2677	29.1103		29.2768	0.0153883	-0.208867		0.0613045
CAB13549.2	aspartokinase I (alpha and beta subunits)	Aspartokinase 1 (EC 2.7.2.4) (Aspartate kinase 1) (Aspartokinase I)	dapG				1.19877e+08	1.04903e+08	1.22787e+08	9.59182e+07	98463951	7.13597e+07		26.5153	26.5531	26.0886	26.837	26.6445	26.8716		27.029	0.0728699	-0.398683		0.183331
CAB13550.1	dihydrodipicolinate synthase	4-hydroxy-tetrahydrodipicolinate synthase (HTPA synthase) (EC 4.3.3.7)	dapA			SUBCELLULAR LOCATION: Cytoplasm {ECO:0000255|HAMAP-Rule:MF_00418}.	3.71633e+08	4.33675e+08	3.61686e+08	5.56185e+08	4.75231e+08	4.84351e+08		29.051	28.824	28.8515	28.4693	28.692	28.4302		29.4969	0.0251681	0.37834		0.0867206
CAB13551.2	ribonuclease J2	Ribonuclease J2 (RNase J2) (EC 3.1.-.-)	rnjB			SUBCELLULAR LOCATION: Cytoplasm {ECO:0000255|HAMAP-Rule:MF_01491, ECO:0000269|PubMed:15831787}.	2.01036e+08	2.16374e+08	2.2285e+08	1.38715e+08	1.39314e+08	1.42092e+08		27.0476	27.0538	27.0822	27.5829	27.6889	27.7315		27.8867	0.000182402	-0.606583	+	0.00396814
CAB13553.3	spore DNA translocase	DNA translocase SpoIIIE (Stage III sporulation protein E)	spoIIIE	TMD		SUBCELLULAR LOCATION: Cell membrane {ECO:0000269|PubMed:10588743, ECO:0000269|PubMed:16430687, ECO:0000269|PubMed:18391964, ECO:0000269|PubMed:19788545, ECO:0000269|PubMed:19818024}; Multi-pass membrane protein {ECO:0000269|PubMed:10588743, ECO:0000269|PubMed:16430687, ECO:0000269|PubMed:18391964, ECO:0000269|PubMed:19788545, ECO:0000269|PubMed:19818024}. Note=Localizes to the middle of the sporu…				1.93028e+06				20.8804	18.225	19.5684	18.5882	20.1248	19.473		20.8804	0.863414	0.162573		0.92601
CAB13554.1	putative transcriptional regulator (GntR family)	Uncharacterized HTH-type transcriptional regulator YmfC	ymfC				7.24114e+06	1.65566e+07	1.20441e+07	1.19898e+07	1.11948e+07	1.26125e+07		23.5153	23.4163	23.5883	22.7878	23.9809	23.5218		24.8221	0.838162	0.07649		0.910814
CAB13557.2	putative metalloprotease	Probable inactive metalloprotease YmfF	ymfF				31955272	2.819e+07	1.86855e+07	4.78422e+07	4.68359e+07	3.87048e+07		25.5118	25.4811	25.206	24.9295	24.7487	24.1554		25.6417	0.0357442	0.788417		0.110777
CAB13559.2	putative processing protease	Uncharacterized zinc protease YmfH (EC 3.4.24.-)	ymfH				6.90557e+07	5.24262e+07	5.17414e+07	1.19913e+08	110709012	7.61831e+07		26.8374	26.7222	26.183	26.0413	25.6438	25.6248		27.1901	0.0289664	0.81091		0.0960783
CAB13561.1	conserved hypothetical protein	Uncharacterized protein YmfJ	ymfJ				4.38716e+07	4.96239e+07		5.13343e+07				25.6134	18.4681	19.2607	25.3868	25.5645	19.6265		25.947	0.464569	-2.41187		0.638314
CAB13564.3	conserved hypothetical protein	Uncharacterized membrane protein YmfM	ymfM	TMD		SUBCELLULAR LOCATION: Cell membrane {ECO:0000305}; Single-pass membrane protein {ECO:0000305}.	8.41223e+07	4.47888e+07	8.42439e+07	9.06869e+07	1.23961e+08	4.16323e+07		26.4344	26.8853	25.3112	26.326	25.4166	26.3281		26.8853	0.754608	0.18674		0.856071
CAB13565.2	CDP-diacylglycerol-glycerol-3-phosphate 3-phosphatidyltransferase	CDP-diacylglycerol--glycerol-3-phosphate 3-phosphatidyltransferase (EC 2.7.8.5) (Phosphatidylglycerophosphate synthase) (PGP synthase)	pgsA	TMD		SUBCELLULAR LOCATION: Cell membrane {ECO:0000305}; Multi-pass membrane protein {ECO:0000305}. Note=Localized in the septal membrane. The septal localization depends on FtsZ. {ECO:0000269|PubMed:15743965}.				1.76271e+07	1.69266e+07			24.0713	24.0128	19.545	19.4118	19.8751	19.3121		25.2518	0.116839	3.01002		0.257208
CAB13566.2	competence-damage inducible regulator	Putative competence-damage inducible protein	cinA				1.54136e+07	1.6181e+07	2.58309e+07	3.19764e+07	3.41344e+07	3.42852e+07		24.9305	25.0247	25.0311	23.8777	23.9478	24.6226		26.2427	0.0242352	0.84607		0.0845565
CAB13567.2	multifunctional SOS repair factor	Protein RecA (Recombinase A)	recA			SUBCELLULAR LOCATION: Cytoplasm, nucleoid {ECO:0000269|PubMed:16061691}. Note=Protein is recruited to RC foci following DNA damage (PubMed:16061691). During competence a number of proteins (at least CoiA, ComFA, ComGA, DprA, RecA and SsbB) are thought to colocalize at the cell pole (PubMed:17630974). {ECO:0000269|PubMed:17630974}.	2.23462e+08	1.91003e+08	2.54301e+08	2.84492e+08	2.41653e+08	2.42812e+08		28.0838	27.8484	27.8553	27.7355	27.509	27.922		29.1725	0.219348	0.207		0.39095
CAB13569.1	endoribonuclease Y	Ribonuclease Y (RNase Y) (EC 3.1.-.-)	rny	TMD		SUBCELLULAR LOCATION: Cell membrane {ECO:0000269|PubMed:20572937}; Single-pass membrane protein {ECO:0000269|PubMed:20572937}.	1.26501e+08	1.13987e+08	1.56083e+08	1.61234e+08	1.61745e+08	1.51238e+08		27.2646	27.2691	27.1722	26.9146	26.7643	27.2177		28.1493	0.12035	0.269793		0.262592
CAB13570.2	putative hydrolase involved in biofilm formation	2',3'-cyclic-nucleotide 2'-phosphodiesterase (EC 3.1.4.16) (Global regulator YmdB)	ymdB			SUBCELLULAR LOCATION: Cytoplasm {ECO:0000269|PubMed:26906740}. Note=Localizes to the cytoplasm, cell periphery and nanotubes. {ECO:0000269|PubMed:26906740}.	5.84362e+07	2.8511e+07	4.18694e+07	3.67609e+07	1.80524e+07	2.43355e+07		25.1317	24.1057	24.5366	25.8004	24.765	25.3194		25.8889	0.170644	-0.703617		0.333915
CAB13571.1	regulator required for dehydratation of the spore core and assembly of the coat (stage V sporulation)	Stage V sporulation protein S	spoVS				1.88537e+08	1.89322e+08	2.70725e+08	6.75634e+08	7.69702e+08	7.33564e+08		29.3317	29.5197	29.4504	27.4903	27.4963	28.0123		30.8139	0.000622585	1.76765	+	0.00742751
CAB13573.1	2-amino-3-ketobutyrate CoA ligase (glycine acetyl transferase)	8-amino-7-oxononanoate synthase 1 (AONS) (EC 2.3.1.47) (7-keto-8-amino-pelargonic acid synthase) (7-KAP synthase) (KAPA synthase) (8-amino-7-ketopelargonate synthase) (Alpha-oxoamine synthase)	kbl						2.80538e+07					18.7488	20.2304	18.9107	19.3115	18.4522	24.7417		25.4523	0.489542	-1.53849		0.659558
CAB13574.1	enzyme for ms(2)i(6)A formation for tRNA modification	tRNA-2-methylthio-N(6)-dimethylallyladenosine synthase (EC 2.8.4.3) ((Dimethylallyl)adenosine tRNA methylthiotransferase MiaB) (tRNA-i(6)A37 methylthiotransferase)	miaB			SUBCELLULAR LOCATION: Cytoplasm {ECO:0000255|HAMAP-Rule:MF_01864}.	6.49748e+07	4.58379e+07	6.6016e+07	1.11365e+07	6.86051e+06	1.85205e+07		23.4088	22.7099	24.1426	25.9534	25.45	25.9763		26.602	0.00609531	-2.37281	+	0.0328289
CAB13575.1	master regulator for biofilm formation	Uncharacterized protein YmcA	ymcA								2.10868e+07			18.9352	24.3298	18.5912	18.9413	20.0198	20.084		24.3298	0.646855	0.93706		0.782645
CAB13577.2	DNA mismatch repair recognition factor	DNA mismatch repair protein MutS	mutS				1.93012e+07	1.76896e+07	2.12079e+07	8.92457e+06	1.23077e+07	1.77627e+07		23.0893	23.5531	24.0824	24.2022	24.0764	24.3381		26.6523	0.100671	-0.630643		0.230775
CAB13578.1	DNA mismatch repair factor	DNA mismatch repair protein MutL	mutL				3.9008e+06	5.17948e+06	9.1684e+06	1.13712e+07	5.76423e+06	7.07141e+06		23.4389	22.4587	22.7536	21.8953	22.3044	23.1282		23.4389	0.396099	0.441067		0.574473
CAB13582.1	malonyl-CoA-acyltransferase involved in polyketide synthesis	Polyketide biosynthesis malonyl CoA-acyl carrier protein transacylase PksC (AT) (EC 2.3.1.39)	pksC			SUBCELLULAR LOCATION: Cytoplasm {ECO:0000269|PubMed:17190806}.	7.24479e+07	4.89767e+07	4.57228e+07	7.13776e+07	8.48058e+07	2.29756e+07		26.089	26.3377	24.4536	26.1104	25.5456	25.4464		27.7387	0.911525	-0.07407		0.953641
CAB13583.2	enzyme involved in polyketide synthesis	Polyketide biosynthesis acyltransferase homolog PksD (AT) (EC 2.3.1.-) (Transacylase)	pksD			SUBCELLULAR LOCATION: Cytoplasm {ECO:0000269|PubMed:17190806}.			1.60371e+06	1.82412e+06	2.80289e+06			20.7988	21.4185	18.6569	19.5803	19.2976	20.613		22.5129	0.645082	0.461083		0.781778
CAB13584.3	enzyme involved in polyketide synthesis	Polyketide biosynthesis protein PksE [Includes: Malonyl CoA-acyl carrier protein transacylase (MCT) (EC 2.3.1.39)]	pksE			SUBCELLULAR LOCATION: Cytoplasm {ECO:0000269|PubMed:17190806}.	6.05746e+06	5.71763e+06	8.10267e+06	1.509e+07	2.03925e+07	6.63846e+06		23.8471	24.2815	22.6624	22.5303	22.447	22.95		24.3592	0.133558	0.9546		0.282523
CAB13586.2	acetyl-S-AcpK beta-ketothioester polyketide intermediate transferase	Polyketide biosynthesis 3-hydroxy-3-methylglutaryl-ACP synthase PksG (HMG synthase) (EC 2.3.3.-)	pksG			SUBCELLULAR LOCATION: Cytoplasm {ECO:0000269|PubMed:17190806}.	8.2415e+06	4.35134e+07	5.78213e+06	1.28925e+07	1.15813e+07	5.02901e+07		23.62	23.4653	25.5838	22.9745	25.375	22.4632		26.2191	0.612215	0.618827		0.753052
CAB13587.1	dehydratase for polyketide biosynthesis	Probable polyketide biosynthesis enoyl-CoA hydratase PksH (EC 4.2.1.-)	pksH			SUBCELLULAR LOCATION: Cytoplasm {ECO:0000269|PubMed:17190806}.	1.78946e+07	4.98395e+06	1.41676e+07	3.41178e+07	4.09244e+07			25.024	25.2865	21.0905	24.093	22.2489	23.7561		26.0398	0.782436	0.434343		0.873353
CAB13589.3	polyketide synthase of type I	Polyketide synthase PksJ (PKS)	pksJ			SUBCELLULAR LOCATION: Cytoplasm {ECO:0000269|PubMed:17190806}.	4.19322e+06	3.8303e+06	4.11953e+06	1.14944e+07	4.02582e+06	1.74563e+06		23.4544	21.9409	20.7353	21.9996	21.869	21.974		23.9019	0.9089	0.0959633		0.952242
CAB13602.3	polyketide synthase of type I	Polyketide synthase PksL (PKS)	pksL			SUBCELLULAR LOCATION: Cytoplasm {ECO:0000269|PubMed:17190806}.	1.09829e+06	895501	584012					21.3301	19.567	19.1955	20.0668	19.7723	19.1556		21.3301	0.633922	0.36594		0.772048
CAB13603.3	polyketide synthase	Polyketide synthase PksM	pksM			SUBCELLULAR LOCATION: Cytoplasm {ECO:0000269|PubMed:17190806}.	937553	1.49959e+06	1.37759e+06	4.16568e+06	2.71907e+06	3.29645e+06		21.9901	21.3747	21.6525	19.8385	20.5161	20.3937		23.6394	0.00655418	1.42296	+	0.0343012
CAB13604.3	polyketide synthase of type I	Polyketide synthase PksN (EC 2.3.1.-)	pksN			SUBCELLULAR LOCATION: Cytoplasm {ECO:0000269|PubMed:17190806}.			142430					19.6699	18.7325	18.6991	18.3846	18.8611	17.1199		20.0795	0.208739	0.911987		0.380288
CAB13606.2	polyketide synthase	Polyketide synthase PksR (EC 2.3.1.-)	pksR			SUBCELLULAR LOCATION: Cytoplasm {ECO:0000269|PubMed:17190806}.	1.03302e+06	641477	384976	169083				17.3674	19.4052	20.1453	19.9784	19.291	18.5544		20.8024	0.76084	-0.30203		0.859625
CAB13607.2	cytochrome P450 of bacillaene metabolism	Polyketide biosynthesis cytochrome P450 PksS (EC 1.14.-.-)	pksS	TMD		SUBCELLULAR LOCATION: Cell membrane {ECO:0000305}; Single-pass membrane protein {ECO:0000305}.	6.24595e+06		7.51417e+06					19.5405	18.443	20.8625	22.5745	19.5552	22.8412		23.6406	0.181759	-2.04165		0.345015
CAB13609.2	putative hydrolase	Uncharacterized protein YmaE	ymaE				1.2331e+07	1.34933e+07	1.22144e+07					19.2863	18.05	18.8816	23.5558	23.6857	23.5421		25.0858	0.000188192	-4.85523	+	0.00393961
CAB13610.1	alkaline serine protease	Serine protease AprX (EC 3.4.21.-)	aprX			SUBCELLULAR LOCATION: Cytoplasm {ECO:0000305|PubMed:17884659}. Note=Is leaked to the culture medium during the late stationary phase owing to cell lysis.			1.22947e+07		9.97861e+06			20.1429	23.2504	20.1775	18.8054	20.1834	23.5515		24.8196	0.853622	0.343503		0.920849
CAB13612.1	putative peroxiredoxin-related protein	Uncharacterized protein YmaD	ymaD				1.52778e+07	7.40631e+06		3.22473e+07	2.97698e+07	6.00904e+06		24.9427	24.8273	22.5187	23.8649	22.8203	18.5283		26.04	0.263353	2.3584		0.439714
CAB13616.2	conserved hypothetical protein	Uncharacterized protein YmaF	ymaF								7.81534e+06	1.26444e+07		19.1677	22.8979	23.592	18.6825	19.8041	19.0782		23.9318	0.128778	2.69757		0.275562
CAB13617.2	tRNA isopentenylpyrophosphate transferase	tRNA dimethylallyltransferase (EC 2.5.1.75) (Dimethylallyl diphosphate:tRNA dimethylallyltransferase) (DMAPP:tRNA dimethylallyltransferase) (DMATase) (Isopentenyl-diphosphate:tRNA isopentenyltransferase) (IPP transferase) (IPPT) (IPTase)	miaA				5.22798e+06	6.45658e+06	7.00381e+06	5.64202e+06		6.27099e+06		22.4278	19.3953	22.5803	22.3178	22.6223	22.7397		23.3017	0.354859	-1.09219		0.532769
CAB13618.1	Hfq RNA chaperone	RNA-binding protein Hfq	hfq				1.89853e+07			1.21629e+07				23.536	19.0488	20.1832	24.1784	18.9806	18.501		25.3592	0.878236	0.369363		0.932889
CAB13622.1	ribonucleoside-diphosphate reductase (major subunit)	Ribonucleoside-diphosphate reductase subunit alpha (EC 1.17.4.1) (Ribonucleotide reductase large subunit)	nrdE				5.63185e+07	4.98083e+07	5.18929e+07	5.11158e+07	3.29587e+07	4.9168e+07		25.6073	24.9742	25.5512	25.7471	25.5699	25.629		26.0125	0.264191	-0.271123		0.44012
CAB13623.1	ribonucleoside-diphosphate reductase (minor subunit)	Ribonucleoside-diphosphate reductase subunit beta (EC 1.17.4.1) (Ribonucleotide reductase small subunit)	nrdF				5.20005e+07	4.59938e+07	3.06636e+07	5.81966e+07	5.76022e+07	4.02247e+07		25.7944	25.7796	25.2616	25.632	25.4549	24.87		25.999	0.368637	0.292883		0.543526
CAB13627.2	ribosome associating GTPase	GTPase HflX (GTP-binding protein HflX)	hflX			SUBCELLULAR LOCATION: Cytoplasm {ECO:0000255|HAMAP-Rule:MF_00900}. Note=May associate with membranes. {ECO:0000255|HAMAP-Rule:MF_00900}.	1.81298e+07	1.94927e+07	8.84914e+06	9.17015e+06	9.14203e+06	1.16044e+07		23.1285	23.1241	23.4682	24.1119	24.2164	23.0771		24.9281	0.214566	-0.561547		0.3849
CAB13628.2	putative C-S lyase	Uncharacterized protein YnbB	ynbB				2.16531e+06		4.8668e+06			2.15271e+06		19.0056	17.7868	21.0377	21.0461	19.3762	22.2145		24.6504	0.271105	-1.60223		0.446941
CAB13629.1	transcriptional regulator (nitrogen metabolism)	HTH-type transcriptional regulator GlnR	glnR				3.62492e+07	3.9579e+07	5.04033e+07		1.84745e+07	2.83735e+07		18.6847	24.139	24.758	25.1114	25.2382	25.587		25.587	0.223443	-2.78496		0.396338
CAB13630.1	glutamine synthetase	Glutamine synthetase (GS) (EC 6.3.1.2) (Glutamate--ammonia ligase) (Glutamine synthetase I alpha) (GSI alpha)	glnA			SUBCELLULAR LOCATION: Cytoplasm {ECO:0000269|PubMed:17001076}.	2669962116	3076765530	3227623740	1421144425	1685809518	1379734888		30.4044	30.6508	30.3617	31.3142	31.5188	31.5878		31.5878	0.00119835	-1.00128	+	0.0111729
CAB13635.1	conserved hypothetical protein	Uncharacterized protein YnaC	ynaC				7.61175e+07	7.61905e+07	8.71774e+07					19.1917	19.2124	19.726	26.1817	26.1831	26.3774		26.8791	3.24e-06	-6.87074	+	0.000798709
CAB13644.2	xylose isomerase	Xylose isomerase (EC 5.3.1.5)	xylA			SUBCELLULAR LOCATION: Cytoplasm.		6.96787e+06	6.2802e+06	3.65814e+06	4.94355e+06	3.27794e+06		21.8027	22.2371	21.6444	19.7264	22.7323	22.5824		23.6502	0.839791	0.21435		0.911691
CAB13646.1	DNA nuclease, lipoprotein	Endonuclease YncB (EC 3.1.-.-)	yncB		SigP	SUBCELLULAR LOCATION: Cell membrane {ECO:0000255|PROSITE-ProRule:PRU00303}; Lipid-anchor {ECO:0000255|PROSITE-ProRule:PRU00303}.		562758						19.2064	18.6669	19.901	19.4577	19.1022	18.6927		23.2017	0.700137	0.17388		0.818548
CAB13650.1	deoxyuridine 5'-triphosphate pyrophosphatase	Probable deoxyuridine 5'-triphosphate nucleotidohydrolase YncF (dUTPase) (EC 3.6.1.23) (dUTP pyrophosphatase)	yncF				8.90714e+06		6.57785e+06		2.38706e+06	5.26987e+06		18.9155	21.1868	22.3293	23.0865	20.2234	22.6492		24.9316	0.430227	-1.17584		0.606143
CAB13652.1	thymidylate synthase A	Thymidylate synthase 1 (TS 1) (TSase 1) (EC 2.1.1.45) (Thymidylate synthase A) (TS A) (TSase A)	thyA			SUBCELLULAR LOCATION: Cytoplasm {ECO:0000255|HAMAP-Rule:MF_00008}.		7.09721e+06	7.30422e+06		1.06675e+07	6.88378e+06		19.9333	23.3467	22.7148	18.5094	22.7588	22.8003		23.6422	0.734834	0.64211		0.845746
CAB13657.1	putative stress-related ATPase	Uncharacterized protein YndB	yndB				1.5098e+08	1.56556e+08	1.6272e+08	2.67226e+08	2.79637e+08	2.38459e+08		27.9935	28.059	27.8292	27.1698	27.2221	27.2778		28.4811	0.000604578	0.73731	+	0.00733092
CAB13667.1	putative integral inner membrane protein	Uncharacterized membrane protein YndM	yndM	TMD		SUBCELLULAR LOCATION: Cell membrane {ECO:0000305}; Multi-pass membrane protein {ECO:0000305}.	2.77061e+06	3.02807e+06						19.3589	20.3969	19.0672	21.4018	21.53	19.5824		25.3902	0.174985	-1.2304		0.339119
CAB13669.1	transcriptional repressor of the SOS regulon	LexA repressor (EC 3.4.21.88) (SOS regulatory protein DinR)	lexA				8.31829e+07	7.33737e+07		1.09923e+08	5.82902e+07	8.5716e+07		26.7119	25.7967	26.3531	26.3098	26.1288	18.609		26.7583	0.364991	2.60471		0.540304
CAB13673.1	transketolase	Transketolase (TK) (EC 2.2.1.1)	tkt				5.29055e+08	631549542	5.63891e+08	840234156	7.52415e+08	7.98774e+08		29.6462	29.487	29.5732	28.9788	29.2343	29.0708		29.6691	0.00567973	0.474127	+	0.0311963
CAB13675.1	conserved hypothetical protein	UPF0154 protein YneF	yneF	TMD		SUBCELLULAR LOCATION: Membrane {ECO:0000305}; Single-pass membrane protein {ECO:0000305}.		6.00753e+08	5.68522e+08	7.53372e+08		6.58253e+08		29.4888	19.293	29.2941	19.9225	29.1622	29.0826		29.7364	0.994982	-0.03047		0.997679
CAB13678.1	putative response regulator (CheY homolog)	Protein CcdB	yneI				2.11246e+07	1.82869e+07	1.9105e+07	1.53521e+07				23.8719	18.8768	19.7181	24.3324	24.1243	24.1874		24.5037	0.0931325	-3.39246		0.218458
CAB13684.1	aconitate hydratase (aconitase)	Aconitate hydratase A (ACN) (Aconitase) (EC 4.2.1.3) ((2R,3S)-2-methylisocitrate dehydratase) ((2S,3R)-3-hydroxybutane-1,2,3-tricarboxylate dehydratase) (Iron-responsive protein-like) (IRP-like) (Probable 2-methyl-cis-aconitate hydratase) (EC 4.2.1.99) (RNA-binding protein)	citB				9.64418e+08	9.43479e+08	822379058	5.20662e+08	5.13765e+08	6.01427e+08		28.9558	28.9365	29.1638	29.8451	29.8134	29.6152		29.8611	0.00194667	-0.739207	+	0.0149469
CAB13687.1	acyl-CoA thioesterase	Putative acyl-CoA thioesterase YneP (EC 3.1.2.-)	yneP				4.12349e+08	4.83135e+08	5.46935e+08	1.63862e+08	1.47873e+08	1.66952e+08		27.2879	27.1398	27.3149	28.6193	28.8479	29.0268		29.5066	0.000259604	-1.58379	+	0.00453591
CAB13689.1	conserved hypothetical protein	Uncharacterized protein YneR	yneR				3.33764e+08	2.11601e+08	2.16799e+08	2.00852e+08	1.14927e+08	1.79174e+08		27.5816	26.7761	27.4168	28.3143	27.6568	27.6918		28.4365	0.125283	-0.62944		0.270694
CAB13690.1	acylphosphate:glycerol-3-phosphate acyltransferase	Glycerol-3-phosphate acyltransferase (Acyl-PO4 G3P acyltransferase) (Acyl-phosphate--glycerol-3-phosphate acyltransferase) (G3P acyltransferase) (GPAT) (EC 2.3.1.n3) (Lysophosphatidic acid synthase) (LPA synthase)	plsY	TMD		SUBCELLULAR LOCATION: Cell membrane {ECO:0000305}; Multi-pass membrane protein {ECO:0000305}.				7.75265e+06	1.28776e+07	1.11558e+07		22.8863	23.6184	23.4113	19.4939	19.7818	18.6798		24.4237	0.000544438	3.9868	+	0.00694315
CAB13691.1	putative CoA-binding protein	Uncharacterized protein YneT	yneT				2.80482e+08	257244122	2.3704e+08	1117397343	1132652923	1299502328		30.0575	30.0771	30.2753	28.0633	27.9386	27.8206		30.3955	2.42e-05	2.19581	+	0.00179188
CAB13692.2	subunit B of DNA topoisomerase IV	DNA topoisomerase 4 subunit B (EC 5.99.1.3) (Topoisomerase IV subunit B)	parE				1.13025e+07	1.09721e+07	5.52681e+06	3.73886e+06	3.48261e+06	3.88525e+06		21.8342	21.7317	21.8896	23.4301	23.3873	22.398		24.0909	0.0211454	-1.25333		0.0764196
CAB13693.2	subunit A of DNA topoisomerase IV	DNA topoisomerase 4 subunit A (EC 5.99.1.3) (Topoisomerase IV subunit A)	parC			SUBCELLULAR LOCATION: Cell membrane {ECO:0000255|HAMAP-Rule:MF_00937}; Peripheral membrane protein {ECO:0000255|HAMAP-Rule:MF_00937}. Cytoplasm. Note=Bipolarly localized.	1.38592e+07	9.65764e+06	8.34451e+06	1.61132e+06	6.52992e+06	5.9974e+06		20.6198	22.6386	22.5159	23.7243	23.2032	22.9924		23.9195	0.11526	-1.38188		0.255251
CAB13695.1	amino acid carrier protein	Amino-acid carrier protein AlsT	alsT	TMD		SUBCELLULAR LOCATION: Cell membrane; Multi-pass membrane protein.	4.84936e+06	4.47486e+06	1.7307e+07	6.78338e+06	1.13928e+07	7.36572e+06		22.6936	23.4416	22.8124	22.2094	22.0934	24.0449		24.0449	0.781236	0.199987		0.872892
CAB13702.1	putative integral inner membrane protein	Uncharacterized membrane protein YngC	yngC	TMD		SUBCELLULAR LOCATION: Cell membrane {ECO:0000305}; Multi-pass membrane protein {ECO:0000305}.					1.56262e+07			18.8423	23.8975	19.1418	18.9183	18.6296	19.2326		24.145	0.360119	1.70038		0.536671
CAB13703.1	oligoribonuclease (nanoRNase)	Oligoribonuclease NrnB (EC 3.1.-.-) (NanoRNase B)	nrnB			SUBCELLULAR LOCATION: Cytoplasm {ECO:0000305}.	6.26714e+06	1.96355e+06	2.83651e+06	2.90106e+06		1.00051e+07		21.4682	19.5192	23.2542	22.5794	20.905	21.4357		23.9353	0.858078	-0.226183		0.923412
CAB13713.1	plipastatin synthetase	Plipastatin synthase subunit E (EC 2.3.1.-) (Peptide synthase 5) [Includes: ATP-dependent isoleucine adenylase (IsoA) (Isoleucine activase)]	ppsE				7.5407e+06	5.58589e+06	8.59878e+06	5.35826e+06				22.3533	20.7243	20.4148	22.8463	22.4134	23.0357		23.8445	0.0635841	-1.60097		0.165797
CAB13714.2	plipastatin synthetase	Plipastatin synthase subunit D (EC 2.3.1.-) (Peptide synthase 4) [Includes: ATP-dependent proline adenylase (ProA 1) (Proline activase 1); ATP-dependent glutamine adenylase (GlnA) (Glutamine activase); ATP-dependent tyrosine adenylase 2 (TyrA 2) (Tyrosine activase 2)]	ppsD				3.08021e+06	3.33146e+06	5.14813e+06	170987	550230	666696		17.3835	19.0697	19.3467	21.5546	21.6677	22.2956		22.9348	0.00779898	-3.23935	+	0.0388025
CAB13715.1	plipastatin synthetase	Plipastatin synthase subunit C (EC 2.3.1.-) (Peptide synthase 3) [Includes: ATP-dependent glutamate adenylase 2 (GluA 2) (Glutamate activase 2); ATP-dependent alanine/valine adenylase (Ala/ValA) (Alanine/valine activase)]	ppsC				5.86253e+06	6.60989e+06	7.88824e+06	853563	292257	984938		19.7031	18.1569	19.9097	22.4831	22.6562	22.9113		23.4421	0.00377675	-3.42695	+	0.0240822
CAB13716.1	plipastatin synthetase	Plipastatin synthase subunit B (EC 2.3.1.-) (Peptide synthase 2) [Includes: ATP-dependent tyrosine adenylase 1 (TyrA 1) (Tyrosine activase 1); ATP-dependent threonine adenylase (ThrA) (Threonine activase)]	ppsB				1.29458e+06	2.36446e+06	1.31653e+06			1.75071e+06		19.6488	20.3384	20.7395	20.3041	21.1731	20.3283		21.6975	0.447996	-0.359587		0.622871
CAB13717.2	plipastatin synthetase	Plipastatin synthase subunit A (EC 2.3.1.-) (Peptide synthase 1) [Includes: ATP-dependent glutamate adenylase 1 (GluA 1) (Glutamate activase 1); ATP-dependent ornithine adenylase (OrnA) (Ornithine activase)]	ppsA				4.16606e+06	5.32621e+06	7.02621e+06	774310	365150	1.16301e+06		19.5626	18.4781	20.1494	21.9902	22.3447	22.7443		23.0979	0.00522432	-2.96304	+	0.0294233
CAB13719.1	aldose 1-epimerase	Aldose 1-epimerase (EC 5.1.3.3) (Galactose mutarotase)	galM				2.15093e+07	2.90282e+07	6.03043e+07	3.85618e+07	5.02608e+07	4.30857e+07		25.2007	25.5829	25.3607	24.3585	24.7909	25.8458		26.3811	0.447615	0.383047		0.623514
CAB13721.2	inhibitor of cell-separation enzymes	Uncharacterized protein YoeB	iseA		SigP		132183376	1.11441e+08	4.77396e+07	1.0438e+07				23.3153	20.5128	19.6686	26.978	26.7317	25.5087		27.0513	0.011728	-5.24056		0.0509286
CAB13727.2	glutamate synthase (small subunit)	Glutamate synthase [NADPH] small chain (EC 1.4.1.13) (NADPH-GOGAT)	gltB				3.83742e+08	3.94863e+08	3.71074e+08	1.21857e+08	1.12943e+08	8.48487e+07		26.8606	26.751	26.3384	28.5156	28.5568	28.4671		28.8562	0.000319177	-1.86315	+	0.00513228
CAB13728.2	glutamate synthase (large subunit)	Glutamate synthase [NADPH] large chain (EC 1.4.1.13) (NADPH-GOGAT)	gltA				3.92867e+08	4.07581e+08	4.33031e+08	2.02161e+08	1.95188e+08	1.66606e+08		27.5909	27.5403	27.3119	28.5495	28.6025	28.6899		28.7703	0.000284406	-1.13293	+	0.00478104
CAB13729.2	transcriptional regulator (LysR family)	HTH-type transcriptional regulator GltC	gltC				1.66589e+07	1.77691e+07	1.62764e+07	2.03726e+07	4.19715e+07	2.85588e+07		24.2801	25.3229	24.7674	23.9898	24.0829	23.9563		25.3229	0.0619284	0.780513		0.1634
CAB13742.1	replication terminator protein	Replication termination protein (Replication terminator protein)	rtp					1.01377e+07	2.1882e+07	4.13598e+07				25.3017	18.8649	19.7896	19.5102	23.2732	24.3832		25.7691	0.689763	-1.07016		0.812843
CAB13743.1	putative oxido-reductase	Uncharacterized oxidoreductase YoxD (EC 1.-.-.-)	yoxD				2.07087e+08	1.88828e+08	1.91463e+08	2.45359e+08	2.30833e+08	2.00816e+08		27.8703	27.7823	27.5813	27.6257	27.4925	27.5125		27.8703	0.101847	0.201083		0.231794
CAB13746.2	putative N-acetyltransferase	Uncharacterized N-acetyltransferase YoaA (EC 2.3.1.-)	yoaA							4.98542e+06	1.03429e+07	1.0816e+07		22.2493	23.3021	23.3667	19.2817	19.1424	20.055		25.8484	0.00163911	3.47966	+	0.0137252
CAB13747.1	negatively charged metabolite transporter	Putative transporter YoaB	yoaB	TMD		SUBCELLULAR LOCATION: Cell membrane {ECO:0000305}; Multi-pass membrane protein {ECO:0000305}.	1.72578e+07	2.31165e+07						19.4806	18.621	20.1398	24.0407	24.4624	18.3562		24.8169	0.227568	-2.87264		0.401091
CAB13748.1	hydroxylated metabolite kinase	Putative sugar kinase YoaC (EC 2.7.1.-)	yoaC				9.1779e+06	7.54097e+06	1.01771e+07	875038				19.739	19.5786	19.7067	23.1297	22.8463	23.2788		23.8238	1.5e-05	-3.41019	+	0.00144782
CAB13749.1	putative 2-hydroxyacid dehydrogenase	Putative 2-hydroxyacid dehydrogenase YoaD (EC 1.1.1.-)	yoaD				6.0336e+07	1.13106e+08	2.04192e+07	1.33206e+08	9.15195e+07	3.29454e+07		26.9891	26.4476	24.9736	25.8465	26.7531	24.2834		26.9891	0.616746	0.509067		0.757365
CAB13750.2	molybdopterin cofactor oxido-reductase	Probable oxidoreductase YoaE (EC 1.-.-.-)	yoaE				2.01013e+07	3.22729e+07	1.304e+07	1.80837e+07	1.44366e+07	1.13487e+07		24.1082	23.7832	23.436	24.2608	24.9438	23.6364		24.9438	0.300355	-0.50454		0.479833
CAB13751.1	hypothetical protein BSU18580	Uncharacterized protein YoaF	yoaF				3.02768e+07	2.75191e+07	2.6178e+07	1.48523e+07	1.65076e+07	15298772		23.8242	23.9766	23.8669	24.8517	24.7139	24.6419		25.6527	0.000379051	-0.84659	+	0.00564506
CAB13753.2	putative methyl-accepting chemotaxis protein	Putative methyl-accepting chemotaxis protein YoaH	yoaH	TMD		SUBCELLULAR LOCATION: Cell membrane {ECO:0000305}; Multi-pass membrane protein {ECO:0000305}.	1.87785e+07	4.2726e+06	6.10797e+06	6.77074e+06	1.56132e+07	4.35806e+06		22.6909	23.8963	22.0553	24.1626	22.0267	22.5423		24.8623	0.973482	-0.0297067		0.986824
CAB13759.1	oxalate decarboxylase	Oxalate decarboxylase OxdD (EC 4.1.1.2)	yoaN			SUBCELLULAR LOCATION: Cytoplasm.				2.45976e+07	3.18093e+07	5.18537e+07		24.552	24.923	25.6279	19.6332	20.4189	19.223		26.0681	0.000364311	5.27593	+	0.00553703
CAB13768.1	putative transcriptional regulator (LysR family)	Uncharacterized HTH-type transcriptional regulator YoaU	yoaU				1.77064e+07	7.99777e+06		7.54795e+06		6.46438e+06		22.8477	18.8656	22.6241	24.0778	22.9312	20.1055		24.2029	0.624776	-0.9257		0.763424
CAB13775.1	putative PEP-dependent enzyme	Putative phosphoenolpyruvate synthase (Putative PEP synthase) (Pyruvate, water dikinase)	pps				1.57495e+08	1.44687e+08	169802048	1.51489e+08	1.55554e+08	1.53168e+08		27.1746	27.2128	27.1905	27.2307	27.1084	27.3393		27.7561	0.646734	-0.03345		0.782925
CAB13778.2	hypothetical protein BSU18860	Uncharacterized protein YozH	yozH								1.34254e+07			18.9529	23.6785	18.4744	19.9105	18.5813	20.6813		24.6978	0.734348	0.644227		0.845624
CAB13779.1	conserved hypothetical protein	Uncharacterized protein YozI	yozI				3.80427e+07	4.56729e+07	4.50346e+07					19.7496	19.4144	19.2093	25.1811	25.4448	25.4245		25.6695	5.06e-06	-5.89237	+	0.00080184
CAB13783.1	response regulator aspartate phosphatase	Response regulator aspartate phosphatase K (EC 3.1.-.-)	rapK				5.05612e+07	4.10556e+07	5.77526e+07	1.50104e+07	1.6832e+07	2.21759e+07		23.8395	24.0047	24.4025	25.5915	25.2911	25.7834		25.9798	0.0025922	-1.47311	+	0.0184955
CAB13787.1	conserved hypothetical protein	Uncharacterized protein YozL	yozL				1.23963e+08	1.49806e+08	1.28802e+08	8.39187e+08	1179474515	1493180366		29.6444	30.1355	30.4757	26.8853	27.1585	26.9406		30.4757	0.000267167	3.09041	+	0.00459569
CAB13789.1	putative NTPase with transmembrane helices	Uncharacterized membrane protein YobI	yobI	TMD		SUBCELLULAR LOCATION: Cell membrane {ECO:0000305}; Single-pass membrane protein {ECO:0000305}.	3.18131e+06	1.7844e+06	2.04629e+06	1.13467e+06				20.1138	19.4488	19.3817	21.6012	20.767	20.9646		22.552	0.0130593	-1.46282		0.054988
CAB13790.1	hypothetical protein BSU18980	Uncharacterized protein YobJ	yobJ	TMD		SUBCELLULAR LOCATION: Cell membrane {ECO:0000305}; Multi-pass membrane protein {ECO:0000305}.	8.1355e+07	7.40998e+07	8.18067e+07	2.31555e+07	4.56604e+07	3.07488e+07		24.4648	25.4444	24.874	26.2777	26.143	26.2857		26.9697	0.0104679	-1.3077	+	0.0475987
CAB13791.1	antitoxin inhibiting Rnase RttL	Antitoxin YobK	rttM				4.07307e+07	4.79389e+07			3.89749e+07	5.58303e+07		20.0362	25.216	25.7345	25.2796	25.5147	18.6181		26.0995	0.865278	0.52479		0.926666
CAB13792.1	phage toxin ribonuclease	Ribonuclease YobL (EC 3.1.-.-) (RNase YobL) (Toxin YobL)	rttL				5.4386e+06	6.32496e+06	5.89323e+06			1.67389e+06		20.0964	19.209	20.6748	22.3748	22.5926	22.4906		22.6147	0.00443607	-2.49264	+	0.0263199
CAB13793.3	putative phage protein	Uncharacterized protein YobM	yobM				2.43237e+07	6.57755e+06	1.26418e+07					19.9783	19.6491	18.7169	24.5359	22.6491	23.5917		24.7158	0.00333688	-4.14413	+	0.0221031
CAB13794.2	putative amine oxidase	Putative L-amino-acid oxidase YobN (EC 1.4.3.2)	yobN				1.07121e+08	2.22369e+07	2.70524e+07	2.06217e+07	2.77123e+07	2.07812e+07		24.2977	24.724	24.3088	26.6747	24.4064	24.6893		26.6747	0.326073	-0.813307		0.503168
CAB13796.1	molecular chaperone	Probable chaperone CsaA	csaA			SUBCELLULAR LOCATION: Cytoplasm {ECO:0000269|PubMed:10816431}.			2.74906e+07	3.57037e+07	3.96607e+07	3.58955e+07		25.0896	25.2412	25.0973	18.717	18.6828	24.7124		25.8302	0.0912208	4.43861		0.216259
CAB13797.1	putative transcriptional regulator (AraC/XylS family)	Uncharacterized HTH-type transcriptional regulator YobQ	yobQ				2.52249e+07	5.76926e+06	2.22784e+07	2.64475e+07	5.06024e+07	3.71236e+07		24.6566	25.5927	25.1458	24.5883	22.4599	24.4091		26.6905	0.147921	1.31257		0.301965
CAB13801.1	putative effector of transcriptional regulator	Putative transcriptional regulator protein YobU	yobU				1.24101e+07	2.99383e+07	2.60998e+07					18.8627	19.7713	19.8856	23.565	24.8355	24.6375		25.8515	0.000690183	-4.83949	+	0.00789442
CAB13806.1	putative integral inner membrane protein	Uncharacterized membrane protein YozB	yozB	TMD		SUBCELLULAR LOCATION: Cell membrane {ECO:0000305}; Multi-pass membrane protein {ECO:0000305}.	1.74829e+07					1.66593e+07		19.2151	19.4581	23.9898	24.0594	18.0424	19.0943		24.3713	0.849701	0.48895		0.918854
CAB13807.1	conserved hypothetical protein	Uncharacterized protein YocB	yocB				1.32823e+07	2.59158e+07		7.76844e+06	1.08263e+07	2.46483e+07		22.8892	23.368	24.555	23.663	24.6273	20.676		24.6273	0.657872	0.615307		0.791658
CAB13809.1	putative carboxypeptidase	Putative carboxypeptidase YocD (EC 3.4.16.-)	yocD				37351000	7.95403e+06	1.42292e+07	2.90477e+06	2.96237e+06			21.47	21.4983	21.5126	25.1546	22.9232	23.7624		25.4726	0.0196184	-2.4531		0.0727981
CAB13810.1	fatty acid desaturase	Fatty acid desaturase (EC 1.14.19.-) (Delta(5) acyl-lipid desaturase) (Delta(5) desaturase)	des	TMD		SUBCELLULAR LOCATION: Cell membrane {ECO:0000305}; Multi-pass membrane protein {ECO:0000305}.		1.89189e+08	2.12981e+08					20.7337	18.461	19.417	19.2458	27.4952	27.6661		29.2305	0.139001	-5.26517		0.288805
CAB13812.1	two-component response regulator [DesK]	Transcriptional regulatory protein DesR	desR			SUBCELLULAR LOCATION: Cytoplasm {ECO:0000305}.		6.74009e+06		1.78024e+07		7.423e+06		24.0856	20.7856	22.8236	18.9924	22.6843	19.8737		24.3592	0.236203	2.04809		0.40916
CAB13813.1	putative exported cell wall-binding protein	Cell wall-binding protein YocH	yocH		SigP	SUBCELLULAR LOCATION: Secreted, cell wall {ECO:0000269|PubMed:11987133}. Note=Released into the medium.					1.06964e+07	2.76427e+06		20.2353	23.3506	21.3985	19.1071	19.2375	19.6624		24.5532	0.0655986	2.32579		0.170249
CAB13814.1	ribonuclease toxin of toxin-antitoxin systems RttI-RttJ	Probable ATP-dependent DNA helicase RecQ (EC 3.6.4.12)	rtbI			SUBCELLULAR LOCATION: Cytoplasm, nucleoid {ECO:0000269|PubMed:16385024}. Note=Localized throughout the nucleoid in the presence or absence of DNA double-strand breaks.	2.11194e+06	2.26994e+06		3.07633e+06	5.77726e+06			21.5528	22.462	19.2462	21.0101	21.1142	19.7651		22.462	0.68594	0.45713		0.811354
CAB13815.1	antitoxin of ribonuclease RttI	FMN-dependent NADH-azoreductase 1 (EC 1.7.-.-) (Azo-dye reductase 1) (FMN-dependent NADH-azo compound oxidoreductase 1)	rtbJ				4.19833e+08	4.6205e+08	4.60802e+08	2404469089	2701024449	2129080176		31.1631	31.3309	30.9876	28.6452	28.7835	28.7796		31.3309	2.42e-05	2.42441	+	0.00185252
CAB13820.1	conserved hypothetical protein	Uncharacterized protein YocN	yocN					1.00236e+07	2.93385e+07		2.18723e+07			20.5969	24.3826	18.2623	20.2062	23.2569	24.8063		26.0727	0.49549	-1.67587		0.665955
CAB13821.1	conserved hypothetical protein	Uncharacterized protein YozO	yozO				2.92169e+08	2.54039e+08	2.96487e+08	1.22407e+08	9.71827e+07	1.24871e+08		26.8671	26.5342	26.8959	28.1222	27.9205	28.1434		28.3468	0.000677976	-1.29632	+	0.00783557
CAB13823.1	putative aldehyde dehydrogenase	Putative aldehyde dehydrogenase DhaS (EC 1.2.1.3)	dhaS				3.17615e+08	3.19556e+08	6.46434e+07	1.27132e+08	1.35648e+08	2.52163e+08		26.9217	27.0153	27.9098	28.2427	28.2515	25.946		29.6497	0.823183	-0.19779		0.898497
CAB13828.2	2-oxoglutarate dehydrogenase complex (dihydrolipoamide transsuccinylase, E2 subunit)	Dihydrolipoyllysine-residue succinyltransferase component of 2-oxoglutarate dehydrogenase complex (EC 2.3.1.61) (2-oxoglutarate dehydrogenase complex component E2) (OGDC-E2) (Dihydrolipoamide succinyltransferase component of 2-oxoglutarate dehydrogenase complex)	odhB				8.19611e+08	8.20433e+08	6.75742e+08	879070013	7.32411e+08	7.14696e+08		29.7114	29.4481	29.4128	29.6104	29.6118	29.3319		30.4709	0.965722	0.00605667		0.98345
CAB13829.3	2-oxoglutarate dehydrogenase (E1 subunit)	2-oxoglutarate dehydrogenase E1 component (EC 1.2.4.2) (Alpha-ketoglutarate dehydrogenase)	odhA				2.55153e+08	2.78238e+08	225072535	3.50162e+08	3.89366e+08	3.67639e+08		28.3834	28.5365	28.4537	27.9268	28.0517	27.7458		29.1875	0.00518652	0.549787	+	0.0292847
CAB13830.2	putative activator of nitric oxide reductase	Uncharacterized protein YojO	yojO		SigP		1.42326e+06	1.18118e+06	745358	659239				19.3304	18.3382	19.5589	20.4408	20.1718	19.5076		20.4408	0.107415	-0.964207		0.241737
CAB13831.1	putative nitric-oxide reductase	Uncharacterized protein YojN	yojN				1.66825e+07	1.57086e+07	1.44604e+07	1.04248e+07	1.94208e+07	1.24268e+07		23.3135	24.2111	23.5669	23.9918	23.905	23.7856		24.7672	0.511639	-0.19697		0.682698
CAB13833.1	peptidoglycan hydrolase (cell wall-binding d,l-endopeptidase)	D-gamma-glutamyl-meso-diaminopimelic acid endopeptidase CwlS (EC 3.4.19.11) (Cell wall lytic enzyme associated with cell separation)	cwlS		SigP	SUBCELLULAR LOCATION: Cell surface {ECO:0000269|PubMed:16855244}. Note=Localized at cell separation sites and cell poles during late vegetative phase.	2.07352e+07	1.50775e+07	1.56013e+07					19.8095	18.9577	19.0203	24.3056	23.8459	23.8952		24.3056	0.000106127	-4.75305	+	0.00305839
CAB13834.2	putative glycosyltransferase	Uncharacterized UDP-glucosyltransferase YojK (EC 2.4.1.-)	yojK				8.55104e+06	3.72422e+07	9.08704e+06	7.02612e+06	1.17123e+07	1.92774e+07		22.7443	23.4815	24.2004	23.0277	25.1504	23.1154		25.9334	0.739474	-0.28908		0.846257
CAB13837.1	Component of the piezosome (stressosome)	RsbT co-antagonist protein RsbRC (Stressosome protein RsbRC)	rsbRC				1.32413e+07	1.26668e+07	1.55206e+07	1.04639e+07	1.07224e+07	8.30668e+06		23.3189	23.3541	22.9858	23.6585	23.5945	23.8877		24.5426	0.0284541	-0.49396		0.0949469
CAB13838.2	malate N-acetylglucosamine deacetylase (second enzyme)	Probable N-acetyl-alpha-D-glucosaminyl L-malate deacetylase 2 (GlcNAc-Mal deacetylase 2) (EC 3.5.1.-)	bshBB				2.81524e+07	2.23122e+07		8.17282e+07	4.47698e+07	4.70276e+07		26.2843	25.416	25.487	24.7468	24.4113	19.5204		26.4937	0.172875	2.8363		0.337388
CAB13839.1	conserved hypothetical protein	Uncharacterized protein YojF	yojF				3.08822e+07	4.34055e+07	8.11092e+07	114875502	1.72543e+08	1.33097e+08		26.7755	27.3624	26.9879	24.8803	25.3714	26.2734		27.6859	0.0256916	1.53359		0.0877072
CAB13845.1	transcriptional repressor	HTH-type transcriptional regulator YodB	arxR				3.26331e+07	1.91558e+07	5.18254e+07	8.81686e+07	8.27356e+07	7.44227e+07		26.3938	26.302	26.1492	24.9598	24.1913	25.6272		27.986	0.0322671	1.35558		0.103769
CAB13846.1	putative oxidoreductase	Putative NAD(P)H nitroreductase YodC (EC 1.-.-.-)	yodC			SUBCELLULAR LOCATION: Cytoplasm {ECO:0000269|PubMed:17407181}.	3.80725e+08	567353933	4.16811e+08	1159915697	1319921584	1185725067		30.1114	30.2978	30.1431	28.5042	29.0797	28.6348		30.2978	0.00140639	1.44454	+	0.0123841
CAB13847.1	putative hydrolase	Putative hydrolase MhqD (EC 3.1.-.-)	yodD			SUBCELLULAR LOCATION: Cytoplasm {ECO:0000269|PubMed:17407181, ECO:0000269|PubMed:17725564}.	5.45819e+06	1.19521e+07	1.16024e+07	1.59751e+07	1.84027e+07	1.71332e+07		23.9293	24.1334	24.0303	22.38	23.5108	23.4679		24.3024	0.0717644	0.91145		0.181787
CAB13848.1	putative lyase/dioxygenase	Putative ring-cleaving dioxygenase MhqE (EC 1.13.11.-)	yodE			SUBCELLULAR LOCATION: Cytoplasm {ECO:0000269|PubMed:17407181, ECO:0000269|PubMed:17725564}.			2.8584e+06		3.31001e+06	6.02471e+06		19.8207	21.6584	22.5225	18.8831	19.4392	21.4468		23.3857	0.27405	1.41081		0.449127
CAB13849.1	putative Na+/metabolite permease	Uncharacterized symporter YodF	yodF	TMD		SUBCELLULAR LOCATION: Cell membrane {ECO:0000305}; Multi-pass membrane protein {ECO:0000305}.	8.8614e+07	9.3962e+07	9.1733e+07	4.20482e+07	4.60922e+07	4.75262e+07		25.3255	25.458	25.5022	26.401	26.4856	26.4509		26.659	6.41e-05	-1.01725	+	0.00268408
CAB13850.1	carboxy-terminal processing protease	Carboxy-terminal processing protease CtpA (C-terminal processing protease) (EC 3.4.21.102)	ctpA		SigP		5.31099e+07	3.08787e+07	4.28312e+07	6.93723e+07	7.74662e+07	7.29994e+07		26.0479	26.2071	26.1214	25.6625	24.8801	25.3522		26.2663	0.0234901	0.827183		0.0826061
CAB13853.1	D-alanyl-D-alanine carboxypeptidase lipoprotein	Putative carboxypeptidase YodJ (EC 3.4.-.-)	yodJ		SigP	SUBCELLULAR LOCATION: Cell membrane {ECO:0000305|PubMed:15187182}; Lipid-anchor {ECO:0000305|PubMed:15187182}.	1.25455e+07	1.59889e+07	9.98029e+06	1.14451e+07	1.04419e+07	1.32607e+07		23.4482	23.3159	23.6607	23.5807	23.9306	23.2507		23.9306	0.637131	-0.112377		0.774681
CAB13854.1	purine nucleoside phosphorylase	Purine nucleoside phosphorylase DeoD-type (PNP) (EC 2.4.2.1) (Purine nucleoside phosphorylase II) (PU-NPase II)	deoD				6.32535e+07	5.94658e+07	6.96066e+07	9.22717e+07	1.34308e+08	1.3091e+08		26.4594	27.001	26.964	25.9146	25.8256	26.0527		27.0515	0.00933404	0.877143	+	0.0445424
CAB13859.1	conserved hypothetical protein	UPF0346 protein YozE	yozE				3.21767e+07		1.20756e+07	8.8374e+07	9.39637e+07	7.53854e+07		26.3971	26.4856	26.1678	24.9395	19.59	23.5256		26.4856	0.0842206	3.66514		0.204024
CAB13865.1	putative aminovalerate aminotransferase	Uncharacterized aminotransferase YodT (EC 2.6.-.-)	yodT							2.58708e+06	2.45317e+06	1.18928e+06		21.3029	21.2262	20.1817	19.8612	18.1338	20.1728		23.3718	0.106703	1.51432		0.240869
CAB13866.1	protein involved in maturation of the outermost layer of the spore	Uncharacterized N-acetyltransferase CgeE (EC 2.3.1.-)	cgeE				3.39494e+07	3.13005e+06	1.55461e+07	5.87456e+06	2.58701e+07	2.77249e+07		22.486	24.6248	24.7247	25.0169	21.5778	23.89		25.6027	0.736519	0.450277		0.845055
CAB13869.1	spore outermost layer component	Protein CgeA	cgeA				2.07954e+08	2.19859e+08	2.4626e+08					18.3212	19.0954	19.1143	27.6317	27.712	27.8756		28.1149	5.13e-06	-8.89614	+	0.00075903
CAB13876.1	conserved hypothetical protein; phage SPbeta	SPBc2 prophage-derived uncharacterized protein YotK	yotK				7.44777e+07	8.3623e+07	2.42806e+07	2.60866e+07	3.66686e+07	3.57069e+07		24.6368	25.128	25.0897	26.1503	26.3174	24.5333		26.3179	0.292225	-0.71549		0.46989
CAB13881.1	hypothetical protein; phage SPbeta	SPBc2 prophage-derived uncharacterized protein YotF	yotF				8.09359e+07	7.99892e+07	3.81105e+07	7.78922e+07	5.24126e+07	6.63138e+07		26.215	25.6434	25.9828	26.2703	26.2533	25.1837		30.6469	0.915647	0.0446433		0.954803
CAB13893.1	SPbeta phage deoxyuridine 5'-triphosphate nucleotidohydrolase	SPBc2 prophage-derived deoxyuridine 5'-triphosphate nucleotidohydrolase YosS (dUTPase) (EC 3.6.1.23) (dUTP pyrophosphatase)	yosS				9.03259e+06				2.42068e+06			18.7031	21.207	19.879	23.1067	19.2939	19.0254		23.4794	0.735016	-0.545637		0.845516
CAB13896.2	ribonucleoside-diphosphate reductase 2, beta subunit	SPBc2 prophage-derived ribonucleoside-diphosphate reductase subunit beta (EC 1.17.4.1) (Ribonucleotide reductase small subunit)	yosP				1.98746e+07	2.06117e+07	9.00831e+06	2.69235e+07	2.17642e+07	1.9774e+07		24.6824	24.3755	24.2371	24.2444	24.297	23.1028		25.2581	0.251858	0.550237		0.426621
CAB13898.2	SPbeta phage ribonucleoside reductase alpha subunit	Ribonucleoside-diphosphate reductase NrdEB subunit alpha (EC 1.17.4.1) (Ribonucleotide reductase large subunit) [Cleaved into: Bsu nrdEB intein]	nrdEB				5.62829e+07	5.47729e+07	6.58073e+07	6.23694e+07	6.73006e+07	1.05436e+08		25.8943	26.0041	26.6518	25.7462	25.707	25.9717		26.6518	0.208343	0.37512		0.380505
CAB13910.1	hypothetical protein; phage SPbeta	SPBc2 prophage-derived uncharacterized protein YosB	yosB					4.74548e+07						19.5626	19.0927	19.8003	18.1628	25.5001	19.1845		25.8157	0.559706	-1.46388		0.711741
CAB13934.1	hypothetical protein; phage SPbeta	SPBc2 prophage-derived stress response protein SCP1	yorD			SUBCELLULAR LOCATION: Cytoplasm.	1168604990	1191937616	4.82738e+08	5.95262e+08	6.96939e+08	8.48253e+08		29.1489	29.3765	29.6599	30.1221	30.1507	28.8467		30.7309	0.531074	-0.311377		0.696074
CAB13939.1	hypothetical protein; phage SPbeta	SPBc2 prophage-derived uncharacterized protein YoqY	yoqY				1.16043e+07					1.33146e+07		19.7103	20.3064	23.6665	23.4682	19.9211	20.0758		25.6572	0.967738	0.0727267		0.984148
CAB13941.1	conserved hypothetical protein; putative general secretion pathway protein; phage SPbeta	Putative SOS response-associated peptidase YoqW (EC 3.4.-.-)	yoqW							1.82666e+07	1.81014e+07	1.5901e+07		24.1227	24.1096	23.9226	18.824	20.1012	20.0023		24.2989	0.000445657	4.40912	+	0.0061044
CAB13942.1	bacteriophage SPbeta DNA ligase	SPBc2 prophage-derived DNA ligase-like protein LigB	ligB				2.215e+07	3.07956e+07	3.96387e+07		4.27953e+07			17.9992	25.351	18.9272	24.4008	24.8762	25.2404		26.1801	0.154038	-4.08004		0.30961
CAB13944.1	hypothetical protein; phage SPbeta	SPBc2 prophage-derived uncharacterized protein YoqT	yoqT	TMD		SUBCELLULAR LOCATION: Cell membrane {ECO:0000305}; Single-pass membrane protein {ECO:0000305}.	9.1681e+07	1.15628e+08	7.44471e+07	1.51268e+08	215099781	1.17127e+08		27.1725	27.6804	26.8035	26.4501	26.7849	26.1497		27.7714	0.0731174	0.75724		0.183746
CAB13958.1	hypothetical protein; phage SPbeta	SPBc2 prophage-derived uncharacterized protein YoqE	yoqE				1.27903e+08	9.63375e+07	7.18743e+07	1.58136e+08	1.21736e+08	5.38744e+07		27.2366	26.8592	25.6831	26.9305	26.5216	26.099		28.2081	0.892148	0.0759367		0.942703
CAB13962.1	hypothetical protein; phage SPbeta	SPBc2 prophage-derived uncharacterized protein YoqA	yoqA				5.89328e+07	8.07116e+07	5.12409e+07	5.82317e+07		5.34589e+07		25.7953	19.8017	25.6719	25.8126	26.2663	25.6108		26.3466	0.342077	-2.14025		0.520266
CAB13963.1	conserved hypothetical protein; phage SPbeta	SPBc2 prophage-derived uncharacterized protein YopZ	yopZ	TMD		SUBCELLULAR LOCATION: Cell membrane {ECO:0000305}; Single-pass membrane protein {ECO:0000305}.	5.46337e+07	1.21391e+08	1.07347e+08	7.91448e+07	1.10759e+08	1.16614e+08		26.238	26.7229	26.7972	25.7033	26.8551	26.6777		27.0413	0.685078	0.173973		0.8112
CAB13966.1	hypothetical protein; phage SPbeta	SPBc2 prophage-derived uncharacterized protein YopW	yopW				2.89428e+07	2.95734e+08						19.3671	19.0548	19.8859	24.7867	28.1397	20.5283		29.2022	0.0849053	-5.04898		0.204566
CAB13969.1	hypothetical protein; phage SPbeta	SPBc2 prophage-derived uncharacterized protein YopT	yopT				2.10772e+07	1.84373e+07						19.3424	17.4311	19.6843	24.3292	24.1361	20.4116		24.3292	0.0466201	-4.13968		0.132289
CAB13970.1	putative transcriptional regulator; phage SPbeta	SPBc2 prophage-derived uncharacterized HTH-type transcriptional regulator YopS	yopS				2.92977e+07			1.44646e+08	1.55747e+08	1.50036e+08		27.1079	27.2146	27.1607	24.8043	18.3773	19.6888		27.2146	0.0340518	6.20428		0.108099
CAB13971.2	putative integrase; phage SPbeta	SPBc2 prophage-derived uncharacterized protein YopR	yopR				1.4846e+07		2.99673e+07		9.28845e+06	7.48901e+06		21.3264	23.147	22.8363	23.8236	19.4696	24.8369		24.9576	0.882731	-0.273427		0.937216
CAB13972.1	conserved hypothetical protein; phage SPbeta	SPBc2 prophage-derived uncharacterized protein YopQ	yopQ				7.6577e+07	8.1254e+07	6.02632e+07	2.57986e+07	4.28584e+07	4.45643e+07		24.6208	25.3531	25.4094	26.1904	26.2759	25.8448		26.4341	0.0270143	-0.975953		0.09124
CAB14005.1	putative nucleotide binding protein; phage SPbeta	SPBc2 prophage-derived uncharacterized protein YopJ	yopJ				2.75821e+07	3.87606e+07	3.9321e+07		1.43952e+07	1.97689e+07		18.4117	23.7791	24.2367	24.7172	25.2081	25.2288		25.8653	0.196236	-2.90888		0.365003
CAB14007.1	conserved hypothetical protein; phage SPbeta	SPBc2 prophage-derived uncharacterized protein YopH	yopH	TMD		SUBCELLULAR LOCATION: Cell membrane {ECO:0000305}; Multi-pass membrane protein {ECO:0000305}.	3.60634e+07	9.66667e+06	2.79856e+07	6.47874e+06				22.6273	19.0662	19.3041	25.104	23.2046	24.7382		25.104	0.0356095	-4.0164		0.110514
CAB14008.1	hypothetical protein; phage SPbeta	SPBc2 prophage-derived uncharacterized protein YopG	yopG				7.37e+07	3.10719e+07						18.9929	18.5005	19.9797	26.1352	24.8891	20.4969		26.608	0.0567464	-4.68271		0.153374
CAB14009.1	hypothetical protein; phage SPbeta	SPBc2 prophage-derived uncharacterized protein YopF	yopF						1.46585e+07		2.82788e+07	1.43043e+07		19.1047	24.7532	23.77	18.3978	19.5165	23.8052		25.8447	0.457644	1.96944		0.63193
CAB14012.1	conserved hypothetical protein; phage SPbeta	SPBc2 prophage-derived uncharacterized protein YopC	yopC				1.45078e+07	8.10426e+06	1.4286e+07		2.09922e+06	3.51709e+06		18.7207	21.0014	21.746	23.7903	22.9503	23.7681		24.0246	0.0339084	-3.01352		0.107798
CAB14014.1	putative methyltransferase; phage SPbeta	SPBc2 prophage-derived uncharacterized protein YopA	yopA	TMD		SUBCELLULAR LOCATION: Cell membrane {ECO:0000305}; Single-pass membrane protein {ECO:0000305}.	5.49077e+06	2.59259e+06	5.52635e+06					18.4714	19.9277	18.4042	22.3886	21.306	22.3979		23.6878	0.00731365	-3.09638	+	0.0372224
CAB14015.1	conserved hypothetical protein; phage SPbeta	SPBc2 prophage-derived uncharacterized protein YonX	yonX				6.09518e+07	9.63599e+07	1.19809e+08	1.63291e+07	1.13634e+07	2.02987e+08		23.9609	23.4379	27.5968	25.8612	26.5219	26.8362		27.5968	0.352403	-1.40787		0.530878
CAB14019.1	putative glycosyl hydrolase lipoprotein; phage SPbeta	SPBc2 prophage-derived uncharacterized lipoprotein YonS	yonS		SigP	SUBCELLULAR LOCATION: Cell membrane {ECO:0000255|PROSITE-ProRule:PRU00303}; Lipid-anchor {ECO:0000255|PROSITE-ProRule:PRU00303}.	1.93432e+08	1.65103e+08	1.26526e+08	9.4491e+07	8.52624e+07	7.69967e+07		26.4937	26.3454	26.1983	27.5272	27.2988	26.9149		27.5272	0.0104019	-0.901177	+	0.0473959
CAB14026.1	conserved hypothetical protein; phage SPbeta	SPBc2 prophage-derived uncharacterized protein YonI	yonI				6.41525e+07	44077789	5.14374e+07	4.44073e+07	4.55239e+07	3.94647e+07		25.4043	25.4401	25.2341	25.935	25.3936	25.6163		26.2142	0.163602	-0.288797		0.323271
CAB14038.1	hypothetical protein; phage SPbeta	SPBc2 prophage-derived uncharacterized protein YomW	yomW								1.2016e+07	9.87236e+06		20.5527	23.5185	23.235	19.4306	20.2158	19.0539		26.3717	0.0461881	2.8686		0.131399
CAB14042.1	putative phage-related lytic exoenzyme; phage SPbeta	SPBc2 prophage-derived uncharacterized protein YomS	yomS				1.01344e+07			3.1005e+07	3.0464e+07	2.75808e+07		24.886	24.8606	24.7172	23.2728	18.9238	18.9352		26.4411	0.0373817	4.44398		0.114099
CAB14045.1	conserved hypothetical protein; phage SPbeta	SPBc2 prophage-derived uncharacterized protein YomP	yomP							7.53632e+08				29.4893	19.7272	19.4068	19.5796	19.8952	20.8553		29.4893	0.453237	2.7644		0.628583
CAB14051.1	hypothetical protein; phage SPbeta	SPBc2 prophage-derived uncharacterized protein YomK	yomK	TMD		SUBCELLULAR LOCATION: Cell membrane {ECO:0000305}; Multi-pass membrane protein {ECO:0000305}.	1.02017e+08	8.89464e+07	8.73989e+07	7.46484e+07	7.01084e+07	6.32933e+07		26.1536	26.0631	25.9155	26.6042	26.4064	26.3811		27.3058	0.0132246	-0.419847		0.0550571
CAB14063.1	sublancin glycosyltransferase	SPBc2 prophage-derived glycosyltransferase SunS (EC 2.4.1.-)	sunS				1.10855e+07		4.33491e+06					18.852	19.9084	20.0916	23.4022	19.2962	22.0476		23.4022	0.196269	-1.96466		0.364757
CAB14064.1	bacteriophage SPbeta thiol-disulfide oxidoreductase	SPBc2 prophage-derived disulfide bond formation protein A (Disulfide oxidoreductase A) (Thiol-disulfide oxidoreductase A)	bdbA		SigP	SUBCELLULAR LOCATION: Secreted {ECO:0000305}.		3.8138e+07	4.78559e+07		1.51578e+07	12008936		19.7731	23.8536	23.5176	20.3897	25.1847	25.5122		26.7612	0.567126	-1.31413		0.716658
CAB14065.1	sublancin 168 lantibiotic transporter	SPBc2 prophage-derived sublancin-168-processing and transport ATP-binding protein SunT (EC 3.4.22.-)	sunT	TMD		SUBCELLULAR LOCATION: Cell membrane {ECO:0000305}; Multi-pass membrane protein {ECO:0000305}.	1.35568e+07	1.20728e+07	1.19527e+07	2.1318e+06	2.96223e+06			21.0236	21.4982	19.7054	23.6925	23.5252	23.5108		24.4469	0.00628454	-2.83376	+	0.0334422
CAB14067.1	protein of immunity to sublancin	Sublancin immunity protein SunI (SPBc2 prophage-derived protein YolF)	sunI	TMD		SUBCELLULAR LOCATION: Cell membrane {ECO:0000269|PubMed:19047653}; Single-pass membrane protein {ECO:0000305|PubMed:19047653}. Note=A small amount is also associated with the cell wall, but this is probably contamination. {ECO:0000269|PubMed:19047653}.	2.6073e+08	3.35238e+08	3.80073e+08	2.37661e+08	2.34237e+08	2.45902e+08		27.8243	27.8034	27.8735	27.958	28.3206	28.5017		29.1886	0.0572815	-0.426357		0.153883
CAB14071.1	conserved hypothetical protein; phage SPbeta	SPBc2 prophage-derived uncharacterized protein YolB	yolB				2.84171e+07	3.07394e+06	5.36386e+07	3.31342e+07	4.06468e+07	1.40673e+08		24.9818	25.2766	27.0678	24.7603	21.5517	25.6768		27.4946	0.275644	1.77918		0.45074
CAB14073.1	putative acetyltransferase; phage SPbeta	SPBc2 prophage-derived uncharacterized N-acetyltransferase YokL (EC 2.3.1.-)	yokL				8.38686e+06	8.46286e+06	6.92147e+06	2.35557e+07	2.37128e+07	2.09017e+07		24.4896	24.4992	24.3171	22.9997	23.0127	22.7227		25.4512	0.000166494	1.5236	+	0.00373182
CAB14075.1	conserved hypothetical protein; phage SPbeta	Antitoxin YokJ (SPBc2 prophage-derived uncharacterized YokJ)	yokJ				6.2684e+07	3.90819e+07	2.48666e+07	6.21422e+07	5.19574e+07	6.28292e+07		25.8891	25.6308	25.9049	25.9016	25.22	24.5677		26.9498	0.217088	0.57851		0.38911
CAB14076.2	putative DNA wielding protein; phage SPbeta	Probable ribonuclease YokI (EC 3.1.-.-) (RNase YokI) (SPBc2 prophage-derived protein YokI) (Toxin YokI)	yokI				1.00488e+07	1.02656e+07	9.67288e+06			1.75891e+06		20.4481	19.8113	20.7462	23.2605	23.2913	23.2055		23.2913	0.000458876	-2.91723	+	0.00624691
CAB14077.1	conserved hypothetical protein; phage SPbeta	SPBc2 prophage-derived uncharacterized protein YokH	yokH				2.72619e+07	4.21669e+06	1.85317e+07	2.11898e+07	2.03254e+07	1.73122e+07		24.3369	24.2768	24.0453	24.7004	22.0077	24.1435		25.7031	0.505925	0.602457		0.676293
CAB14078.1	conserved hypothetical protein; phage SPbeta	SPBc2 prophage-derived pesticidal crystal protein-like YokG	yokG				2.11671e+08	2.26169e+08	2.06454e+08	7.08727e+07	4.3339e+07	6.23459e+07		26.0787	25.3692	25.8938	27.6573	27.7528	27.6212		28.016	0.000929617	-1.89654	+	0.00946247
CAB14079.1	SPbeta phage DNA nuclease, lipoprotein	SPBc2 prophage-derived endonuclease YokF (EC 3.1.-.-)	yokF		SigP	SUBCELLULAR LOCATION: Cell membrane {ECO:0000255|PROSITE-ProRule:PRU00303}; Lipid-anchor {ECO:0000255|PROSITE-ProRule:PRU00303}.	1.5281e+07	1.51e+07	1.43907e+07					21.2948	19.8044	18.6957	23.8652	23.8481	23.7786		24.4876	0.00662971	-3.89899	+	0.0344527
CAB14080.1	conserved hypothetical protein; phage SPbeta	SPBc2 prophage-derived uncharacterized protein YokE	yokE					1.26142e+07	1.12985e+07	1.67947e+07	2.56003e+07			24.0015	24.6097	19.5255	18.6915	23.5886	23.4296		25.7375	0.739495	0.808997		0.845845
CAB14081.1	aminoglycoside N3'-acetyltransferase	SPBc2 prophage-derived aminoglycoside N(3')-acetyltransferase-like protein YokD (EC 2.3.1.-)	yokD				1.32604e+07	1.99213e+07	2.02948e+07	1.02874e+07	9.80045e+06	9.69349e+06		23.2944	23.2244	23.2086	23.6606	24.2478	24.2746		26.203	0.015466	-0.81855		0.0613936
CAB14083.1	hypothetical protein; phage SPbeta	SPBc2 prophage-derived uncharacterized lipoprotein YokB	yokB		SigP	SUBCELLULAR LOCATION: Cell membrane {ECO:0000255|PROSITE-ProRule:PRU00303}; Lipid-anchor {ECO:0000255|PROSITE-ProRule:PRU00303}.	7.41577e+06	6.82959e+06			8.47321e+06	1.32507e+07		19.1415	23.0145	23.6596	22.8222	22.7034	19.8703		24.1329	0.938691	0.139913		0.969268
CAB14086.1	peptide methionine R-sulfoxide reductase	Peptide methionine sulfoxide reductase MsrB (EC 1.8.4.12) (Peptide-methionine (R)-S-oxide reductase)	msrB				9.90869e+07		1.72543e+08	1.70658e+08	3.16762e+08	7.91976e+07		27.3465	28.2388	26.2389	26.5622	19.9359	27.3624		28.7455	0.33489	2.6546		0.512143
CAB14087.1	peptide methionine S-sulfoxide reductase	Peptide methionine sulfoxide reductase MsrA (Protein-methionine-S-oxide reductase) (EC 1.8.4.11) (Peptide-methionine (S)-S-oxide reductase) (Peptide Met(O) reductase)	msrA				5.88591e+07	2.92282e+07	5.5463e+07	2.37608e+08	3.16688e+08	2.11802e+08		27.824	28.2385	27.6581	25.8108	24.8009	25.725		28.8632	0.00255877	2.46133	+	0.0183158
CAB14088.1	putative transcriptional regulator (MarR family)	Uncharacterized HTH-type transcriptional regulator YpoP	ypoP				7.26449e+07	4.93046e+08	7.89435e+07	9.93209e+07	1.14668e+08	8.59243e+07		26.5656	26.7729	26.3566	26.1144	28.8772	26.2343		28.8772	0.604745	-0.510263		0.747593
CAB14093.2	assembly factor BSco of the Cu(A) site of cytochrome c oxidase	SCO1 protein homolog (BsSco)	scuA		SigP	SUBCELLULAR LOCATION: Cell membrane {ECO:0000269|PubMed:10837475, ECO:0000269|PubMed:14680962}; Lipid-anchor {ECO:0000269|PubMed:10837475, ECO:0000269|PubMed:14680962}; Cytoplasmic side {ECO:0000269|PubMed:10837475, ECO:0000269|PubMed:14680962}.	1.54319e+07			3.12602e+07	29595136	2.26432e+07		24.8978	24.8189	24.4326	23.8794	17.8321	19.442		26.4401	0.0753176	4.33191		0.187365
CAB14095.1	threonine dehydratase	L-threonine dehydratase biosynthetic IlvA (EC 4.3.1.19) (Threonine deaminase)	ilvA				2.2353e+08	2.1946e+08	2.5132e+08	1.6915e+08	1.7018e+08	1.05782e+08		27.3337	27.3425	26.6565	27.7359	27.7094	27.9049		27.9583	0.0460317	-0.6725		0.13146
CAB14099.1	dihydrofolate reductase	Dihydrofolate reductase (EC 1.5.1.3)	dfrA				1.71175e+07	7.21799e+07	5.24772e+07	3.70373e+08	2.83132e+08	7.72176e+07		28.4644	28.0769	26.2024	24.029	26.1051	25.6452		28.6202	0.0690259	2.3215		0.177278
CAB14100.1	thymidylate synthase B	Thymidylate synthase 2 (TS 2) (TSase 2) (EC 2.1.1.45) (Thymidylate synthase A) (TS A) (TSase A)	thyB			SUBCELLULAR LOCATION: Cytoplasm {ECO:0000255|HAMAP-Rule:MF_00008}.	1.82747e+07	2.04479e+07	2.11519e+07					19.845	20.4331	19.2583	24.1233	24.2855	24.3343		24.8099	0.000217537	-4.4022	+	0.00419752
CAB14101.1	putative phosphatidylglycerophosphatase	Uncharacterized protein YpjQ	ypjQ				2.5814e+07	2.44495e+07	6.45439e+07	1.26708e+08	1.2378e+08	1.00609e+08		26.9169	26.8832	26.5842	24.6216	24.5433	25.9438		27.0975	0.0196074	1.75853		0.0728793
CAB14103.2	putative methyltransferase	Uncharacterized protein YpiP	ypiP				1.24372e+07	1.3586e+07	7.7353e+06	4.14777e+07		5.86917e+06		25.3058	18.7945	22.4847	23.5681	23.6956	22.883		25.3058	0.566332	-1.18727		0.716063
CAB14104.1	protein disulfide isomerase; bacilliredoxin	UPF0403 protein YphP	bshR				3.18978e+08	3.43492e+08	3.65406e+08	2.38849e+08	2.80595e+08	2.3279e+08		27.8315	28.0639	27.7945	28.2489	28.3557	28.4449		28.689	0.011153	-0.45321	+	0.0493
CAB14105.2	dihydroxy-acid dehydratase	Dihydroxy-acid dehydratase (DAD) (EC 4.2.1.9) (Vegetative protein 110) (VEG110)	ilvD				433123650	5.01969e+08	5.43179e+08	9.2945e+08	7.83541e+08	872170949		29.7918	29.5454	29.7	28.6902	28.903	29.0169		29.7918	0.00249999	0.809067	+	0.0180113
CAB14106.1	putative lyase	Uncharacterized protein YpgR	ypgR				1.14637e+08	6.09927e+07	9.09225e+07	1.57456e+08	1.88912e+08	1.29866e+08		27.2304	27.4931	26.9524	26.7725	25.8621	26.4381		27.7397	0.0480957	0.867733		0.135437
CAB14108.1	putative bacillithiol peroxidase	Glutathione peroxidase homolog BsaA (EC 1.-.-.-)	bsaA							1.25294e+07				23.5788	20.0047	19.7032	20.2639	19.3301	18.3569		25.2534	0.261344	1.77858		0.437346
CAB14109.2	putative homoserine O-acetyltransferase	Homoserine O-acetyltransferase (HAT) (EC 2.3.1.31) (Homoserine transacetylase) (HTA)	metA			SUBCELLULAR LOCATION: Cytoplasm {ECO:0000255|HAMAP-Rule:MF_00295}.	1.97779e+07	1.41397e+07	2.02736e+07	8.35503e+06	2.5638e+07	1.95553e+07		22.9942	24.6118	24.2211	24.2374	23.7533	24.2731		25.5253	0.791601	-0.145563		0.877843
CAB14110.1	UDP-glucose diacylglyceroltransferase	Processive diacylglycerol beta-glucosyltransferase (EC 2.4.1.315) (Beta-diglucosyldiacylglycerol synthase) (Beta-DGS) (DGlcDAG synthase) (Glc2-DAG synthase) (Beta-gentiobiosyldiacylglycerol synthase) (Beta-monoglucosyldiacylglycerol synthase) (Beta-MGS) (MGlcDAG synthase) (Beta-triglucosyldiacylglycerol synthase) (TGlcDAG synthase) (Diglucosyl diacylglycerol synthase (1,6-linking)) (Glucosyl-beta…	ugtP			SUBCELLULAR LOCATION: Cell membrane {ECO:0000255|HAMAP-Rule:MF_01280}. Note=Localized in both septal membrane. {ECO:0000269|PubMed:15743965}.	4.96421e+06	4.05324e+06	6.1335e+06					20.0482	21.1902	20.4002	22.2431	21.9506	22.5483		23.0042	0.0109374	-1.70117	+	0.0489316
CAB14111.1	cold-shock protein, molecular chaperone, RNA-helicase co-factor	Cold shock protein CspD	cspD			SUBCELLULAR LOCATION: Cytoplasm {ECO:0000305}.	7.03653e+08	6.33486e+08	7.56322e+08	9.53634e+08	1053423797	8.56986e+08		29.8289	29.9724	29.6747	29.3903	29.2387	29.4944		29.9724	0.016548	0.45085		0.0640838
CAB14115.2	ribonuclease	Uncharacterized protein YpeP	ypeP									2.98306e+06		20.4236	20.7577	21.5084	19.0664	18.2422	19.6133		23.4741	0.0198005	1.9226		0.0729856
CAB14117.1	putative RNA binding protein	14.7 kDa ribonuclease H-like protein	ypdQ							4.21726e+06		1.11033e+07		22.0079	20.4485	23.4045	19.2901	19.0607	19.7694		24.0165	0.0425738	2.58021		0.124632
CAB14118.1	5'3'-exonuclease	5'-3' exonuclease (EC 3.1.11.-)	ypcP				1.64657e+07	3.97734e+07	2.19105e+07	5.86531e+06	5.76634e+06	6.5476e+06		22.4838	22.4592	22.6425	23.973	25.2453	24.3851		25.2453	0.00612775	-2.00595	+	0.0328441
CAB14119.1	conserved hypothetical protein	Uncharacterized protein YpbS	ypbS				2.21385e+08	2.34859e+08		1.80196e+08	2.01449e+08			27.425	27.5858	20.0377	27.722	27.8072	19.3695		27.9924	0.989999	0.04995		0.996737
CAB14120.1	dynamin-like GTPase	Uncharacterized protein YpbR	dynA				7.19468e+06	3.56646e+06	3.164e+06					18.998	17.9184	19.9474	22.7785	21.7661	21.5933		22.7785	0.0111494	-3.09139	+	0.0493824
CAB14122.1	promiscuous alkylpyrone synthase BpsA	Putative chalcone synthase (EC 2.3.1.74) (Naringenin-chalcone synthase)	bpsA				1.59776e+06	2.34799e+06	2.74023e+06	2.9305e+06	4.18754e+06			21.4827	21.9977	19.5006	20.6076	21.163	21.3859		23.7691	0.944928	-0.0584833		0.969392
CAB14124.1	xanthine phosphoribosyltransferase	Xanthine phosphoribosyltransferase (XPRTase) (EC 2.4.2.22)	xpt			SUBCELLULAR LOCATION: Cytoplasm {ECO:0000305}.	2.19773e+08	2.18742e+08	2.69776e+08	9.03269e+07	8.5354e+07	8.55942e+07		26.4287	26.3469	26.351	27.7114	27.7047	28.0072		28.1643	0.000156382	-1.43223	+	0.00361469
CAB14125.1	metal-dependent carboxypeptidase	Carboxypeptidase 1 (EC 3.4.17.19) (BsuCP)	ypwA				1.18822e+08	1.26426e+08	1.39849e+08	281545469	3.07807e+08	3.05985e+08		28.0688	28.1974	28.1889	26.8242	26.9137	27.0593		28.6166	0.000108652	1.2193	+	0.00309102
CAB14127.1	2-keto-3-deoxygluconate-6-phosphate aldolase	KHG/KDPG aldolase [Includes: 4-hydroxy-2-oxoglutarate aldolase (EC 4.1.3.16) (2-keto-4-hydroxyglutarate aldolase) (KHG-aldolase); 2-dehydro-3-deoxy-phosphogluconate aldolase (EC 4.1.2.14) (2-keto-3-deoxy-6-phosphogluconate aldolase) (KDPG-aldolase) (Phospho-2-dehydro-3-deoxygluconate aldolase) (Phospho-2-keto-3-deoxygluconate aldolase)]	kdgA			SUBCELLULAR LOCATION: Cytoplasm.						1.55696e+08		18.3704	18.9606	27.2142	19.661	20.1315	19.1875		27.2142	0.552945	1.85507		0.707604
CAB14128.1	2-keto-3-deoxygluconate kinase	2-dehydro-3-deoxygluconokinase (EC 2.7.1.45) (2-keto-3-deoxygluconokinase) (3-deoxy-2-oxo-D-gluconate kinase) (KDG kinase)	kdgK							7.97071e+06	7.15057e+06			22.9263	22.7696	18.7685	19.0458	19.4073	19.6602		23.9962	0.197749	2.11705		0.3672
CAB14129.1	Kdg operon transcriptional regulator (LacI family)	HTH-type transcriptional regulator KdgR (Kdg operon repressor)	kdgR							2.80796e+06		3.77347e+06		21.4211	19.0513	21.8475	19.8211	19.7535	19.392		21.8475	0.27281	1.11778		0.448087
CAB14130.1	4-deoxy-L-threo-5-hexosulose-uronate ketol-isomerase, 5-keto-4-deoxyuronate isomerase	4-deoxy-L-threo-5-hexosulose-uronate ketol-isomerase (EC 5.3.1.17) (5-keto-4-deoxyuronate isomerase) (DKI isomerase)	kduI				1.47139e+08	1.35041e+08	1.96878e+08	641313408	6.35513e+08	535824440		29.2565	29.2433	28.9972	27.1326	27.0088	27.5527		29.2567	0.000472268	1.93428	+	0.00635129
CAB14131.1	2-keto-3-deoxygluconate oxidoreductase	2-dehydro-3-deoxy-D-gluconate 5-dehydrogenase (EC 1.1.1.127) (2-keto-3-deoxygluconate 5-dehydrogenase) (2-keto-3-deoxygluconate oxidoreductase) (KDG oxidoreductase)	kduD				1.16208e+07	3.5241e+07	1.62444e+07	9.56002e+07	7.02453e+07	5.57323e+07		26.5105	26.0659	25.732	23.4702	25.0708	23.9534		26.5105	0.0209758	1.93801		0.0760544
CAB14132.1	putative ATP-dependent helicase	Probable ATP-dependent helicase YpvA (EC 3.6.4.12)	ypvA				6.58268e+06	4.93034e+06						19.9602	20.2444	19.4661	22.6502	22.2333	19.377		22.7889	0.220081	-1.52991		0.391628
CAB14134.1	putative methylase with RNA interaction domain	Putative RNA methyltransferase YpsC (EC 2.1.1.-)	ypsC				6.91294e+07	4.16111e+07	5.40412e+07	4.36396e+07	3.92436e+07	3.34246e+07		25.3791	25.226	24.9944	26.0428	25.3105	25.6876		26.1319	0.114979	-0.480437		0.254883
CAB14135.1	cell division protein	Cell cycle protein GpsB (Guiding PBP1-shuttling protein)	gpsB			SUBCELLULAR LOCATION: Cytoplasm {ECO:0000269|PubMed:18363795, ECO:0000269|PubMed:18776011}. Note=Shuttles between the lateral wall and the division site in a cell cycle-dependent manner.	9.21483e+07	206869012	3.04314e+08	4.12093e+08	4.73781e+08	4.27225e+08		28.6184	28.8196	28.6704	26.4575	27.6241	28.181		29.3874	0.0662802	1.28197		0.171617
CAB14139.1	putative ATP-dependent helicase	Uncharacterized ATP-dependent helicase YprA (EC 3.6.4.-)	yprA				1.5833e+06	2.8477e+06			1.30552e+06	4.81112e+06		20.7115	20.3162	22.1979	20.5945	21.4414	18.9375		22.9934	0.46572	0.750767		0.639105
CAB14140.1	putative phosphotransferase system enzyme IIA component	Putative phosphotransferase enzyme IIA component YpqE (EC 2.7.1.-) (Putative PTS system EIIA component)	ypqE			SUBCELLULAR LOCATION: Cytoplasm {ECO:0000305}.	5.25672e+07	6.25311e+07	6.02267e+07	8.81071e+07	1.02956e+08	1.00013e+08		26.3928	26.6175	26.5756	25.6477	25.8981	25.8439		26.6175	0.00204736	0.732063	+	0.0152966
CAB14144.1	conserved hypothetical protein	Uncharacterized protein YppE	yppE				5.136e+07	4.51346e+07	6.1337e+07	1.23484e+08	7.74619e+07	9.56152e+07		26.8798	26.207	26.5107	25.6141	25.4277	25.8702		27.4246	0.0184335	0.895117		0.0694465
CAB14148.1	peptidoglycan glycosyltransferase (penicillin-binding proteins 1A and 1B)	Penicillin-binding protein 1A/1B (PBP1) [Includes: Penicillin-insensitive transglycosylase (EC 2.4.1.129) (Peptidoglycan TGase); Penicillin-sensitive transpeptidase (EC 3.4.16.4) (DD-transpeptidase)]	ponA	TMD		SUBCELLULAR LOCATION: Cell membrane {ECO:0000269|PubMed:10322023}; Single-pass type II membrane protein {ECO:0000269|PubMed:10322023}. Note=Probably found all over the whole cell at low concentrations. Also localizes to the division site in vegetative cells.	5.34073e+07	4.10598e+07	4.21077e+07	5.69656e+07	4.93751e+07	4.93878e+07		25.7636	25.5573	25.5576	25.6705	25.2912	25.3276		25.7636	0.230563	0.196393		0.405082
CAB14149.1	conserved hypothetical protein	Uncharacterized protein YpoC (ORFY)	ypoC				7.22685e+06	8.16113e+06	1.23445e+07					19.1044	21.3286	19.8892	22.7849	22.9603	23.5574		23.7127	0.0123876	-2.99351		0.0530656
CAB14150.1	endonuclease III	Endonuclease III (EC 4.2.99.18) (DNA-(apurinic or apyrimidinic site) lyase)	nth				6.58715e+06	6.11797e+06						19.654	19.4455	19.2071	22.6512	22.5446	20.8231		22.6512	0.0132619	-2.57081		0.055109
CAB14152.1	asparaginyl-tRNA synthetase	Asparagine--tRNA ligase (EC 6.1.1.22) (Asparaginyl-tRNA synthetase) (AsnRS)	asnS			SUBCELLULAR LOCATION: Cytoplasm {ECO:0000255|HAMAP-Rule:MF_00534}.	3.82802e+08	5.07667e+08	4.22455e+08	2.63065e+08	2.43403e+08	3.52868e+08		27.9708	27.8588	28.3945	28.512	28.9193	28.6542		29.4604	0.037315	-0.620463		0.11421
CAB14153.1	putative aspartate aminotransferase	Aspartate aminotransferase (AspAT) (EC 2.6.1.1) (Transaminase A)	aspB			SUBCELLULAR LOCATION: Cytoplasm {ECO:0000250}.	7.75589e+08	856446291	839628843	4.74526e+08	5.38104e+08	4.85649e+08		28.8219	29.0033	28.8553	29.5307	29.6738	29.6452		29.8173	0.000518957	-0.723043	+	0.00677392
CAB14156.1	damage inducible ATP-dependent 3'-_5' nuclease	Probable ATP-dependent helicase DinG homolog (EC 3.6.4.12)	dinG				2.5506e+06	2.13846e+06	3.89373e+06	5.59719e+06	5.90473e+06	5.97746e+06		22.4163	22.4934	22.5111	21.2824	21.0281	21.8927		23.0361	0.0142141	1.07251		0.0577674
CAB14158.1	pantothenate synthetase	Pantothenate synthetase (PS) (EC 6.3.2.1) (Pantoate--beta-alanine ligase) (Pantoate-activating enzyme)	panC			SUBCELLULAR LOCATION: Cytoplasm {ECO:0000255|HAMAP-Rule:MF_00158}.	6.1328e+07	4.78443e+07	5.03769e+07	1.76625e+08	1.03238e+08	4.6812e+07		27.3961	26.6214	25.4804	25.87	25.5118	25.5863		27.8107	0.211159	0.843253		0.383124
CAB14159.1	ketopantoate hydroxymethyltransferase	3-methyl-2-oxobutanoate hydroxymethyltransferase (EC 2.1.2.11) (Ketopantoate hydroxymethyltransferase) (KPHMT)	panB			SUBCELLULAR LOCATION: Cytoplasm {ECO:0000255|HAMAP-Rule:MF_00156}.	9.81269e+07	8.35798e+07	9.04719e+07	1.7328e+08	1.91005e+08	1.87699e+08		27.3685	27.509	27.4839	26.5481	26.3166	26.431		28.7613	0.00021229	1.02188	+	0.00424389
CAB14160.1	biotin acetyl-CoA-carboxylase ligase and biotin regulon repressor	Bifunctional ligase/repressor BirA (Biotin--[acetyl-CoA-carboxylase] ligase) (EC 6.3.4.15) (Biotin--protein ligase) (Biotin-[acetyl-CoA carboxylase] synthetase)	birA				7.31274e+06		2.09127e+06					18.4645	19.2336	19.8687	22.802	19.2223	20.996		22.802	0.176915	-1.81782		0.34137
CAB14161.1	tRNA nucleotidyltransferase	CCA-adding enzyme (EC 2.7.7.72) (CCA tRNA nucleotidyltransferase) (tRNA CCA-pyrophosphorylase) (tRNA adenylyl-/cytidylyl- transferase) (tRNA nucleotidyltransferase) (tRNA-NT)	cca									3.65499e+06		18.8645	19.6124	21.8014	19.4374	19.6639	18.1097		23.0848	0.366838	1.02242		0.541953
CAB14162.1	malate glycosyltransferase for bacillithiol synthesis	N-acetyl-alpha-D-glucosaminyl L-malate synthase (GlcNAc-Mal synthase) (EC 2.4.1.-) (L-malic acid glycosyltransferase BshA)	bshA				1.64025e+07	1.33022e+07	1.62468e+07	2.17498e+07	1.51559e+07	1.59204e+07		24.3745	23.8534	23.9244	23.9674	23.6652	23.9537		24.4819	0.3783	0.18867		0.554091
CAB14163.2	malate N-acetylglucosamine N-acetyl hydrolase	N-acetyl-alpha-D-glucosaminyl L-malate deacetylase 1 (GlcNAc-Mal deacetylase 1) (EC 3.5.1.-)	bshBA				1.32737e+07	2.60971e+07	3.95538e+06	2.44314e+07	2.92589e+07	2.04069e+07		24.5422	24.8024	24.2826	23.6621	24.6374	21.9154		25.3385	0.233042	1.13744		0.407823
CAB14164.1	methylglyoxal synthase	Methylglyoxal synthase (MGS) (EC 4.2.3.3)	mgsA				1.2174e+08	1.38696e+08	9.31322e+07	2.96607e+08	3.1492e+08	2.7712e+08		28.144	28.2304	28.0459	26.8592	27.0474	26.4728		28.4729	0.00161125	1.34699	+	0.0136465
CAB14165.1	(4S)-4-hydroxy-2,3,4, 5-tetrahydro-(2S)-dipicolinic acid (HTPA) dehydratase reductase	4-hydroxy-tetrahydrodipicolinate reductase (HTPA reductase) (EC 1.17.1.8)	dapB			SUBCELLULAR LOCATION: Cytoplasm {ECO:0000255|HAMAP-Rule:MF_00102}.	1.55525e+08	1.3554e+08	1.17137e+08	104074010	1.70081e+08	1.74369e+08		26.633	27.3417	27.3776	27.2126	27.0141	26.8036		27.7407	0.710987	0.107307		0.825578
CAB14171.1	menaquinol:cytochrome c oxidoreductase (cytochrome b subunit)	Menaquinol-cytochrome c reductase cytochrome b subunit	qcrB	TMD		SUBCELLULAR LOCATION: Cell membrane {ECO:0000305}; Multi-pass membrane protein {ECO:0000305}.	1.96112e+07	1.02865e+07	1.86137e+07		2.7768e+06	5.13668e+06		19.2714	21.405	22.2924	24.2252	23.2943	24.1499		24.8462	0.0373174	-2.90016		0.11406
CAB14172.1	menaquinol:cytochrome c oxidoreductase (iron-sulfur subunit)	Menaquinol-cytochrome c reductase iron-sulfur subunit (Rieske iron-sulfur protein)	qcrA				46374616	3.71202e+07	4.37265e+07	1.58239e+07	2.03251e+07	1.68769e+07		23.9156	24.2768	24.0085	25.4668	25.1457	25.382		26.9463	0.000946112	-1.26455	+	0.00949964
CAB14174.1	conserved hypothetical protein	UPF0302 protein YpiB	ypiB				7.75426e+06	1.866e+07	4.51414e+07	9.97056e+06	7.49658e+06	7.01223e+06		23.2492	22.8378	22.7414	22.8866	24.1534	25.4279		25.4279	0.181061	-1.21316		0.34487
CAB14175.1	conserved hypothetical protein	TPR repeat-containing protein YpiA	ypiA				9.47446e+06	1.46623e+07	9.65347e+06	9.92629e+07	6.85001e+07	4.9448e+07		26.5648	26.0296	25.5594	23.1756	23.8056	23.2026		26.5648	0.00172056	2.65664	+	0.0137831
CAB14176.1	3-phosphoshikimate 1-carboxyvinyltransferase (5-enolpyruvoylshikimate-3-phosphate synthase)	3-phosphoshikimate 1-carboxyvinyltransferase (EC 2.5.1.19) (5-enolpyruvylshikimate-3-phosphate synthase) (EPSP synthase) (EPSPS)	aroA			SUBCELLULAR LOCATION: Cytoplasm {ECO:0000255|HAMAP-Rule:MF_00210}.	3.78787e+08	3.90953e+08	369247539	1.33981e+08	1.40972e+08	1.32302e+08		26.9975	27.0708	26.9793	28.4968	28.5424	28.46		28.6871	2.25e-06	-1.4839	+	0.0012485
CAB14177.1	prephenate dehydrogenase	Prephenate dehydrogenase (PDH) (EC 1.3.1.12)	tyrA				6.07193e+07	5.36643e+07	5.37305e+07	1.748e+07	1.99188e+07	1.64909e+07		24.0592	24.2476	23.9752	25.8557	25.6775	25.6792		26.6178	8e-05	-1.64345	+	0.00286234
CAB14178.2	histidinol-phosphate aminotransferase; tyrosine/phenylalanine aminotransferase	Histidinol-phosphate aminotransferase (EC 2.6.1.9) (Imidazole acetol-phosphate transaminase)	hisC				2.87523e+08	323136366	2.83842e+08	2.96062e+08	2.89385e+08	1.84104e+08		28.1413	28.1084	27.456	28.0991	28.2676	28.0805		28.5577	0.344843	-0.247163		0.522325
CAB14180.2	tryptophan synthase (beta subunit)	Tryptophan synthase beta chain (EC 4.2.1.20)	trpB						7.00181e+06					19.0934	19.7618	18.7188	19.3883	19.5462	22.7393		23.6423	0.294375	-1.36662		0.473004
CAB14185.1	chorismate mutase	Chorismate mutase AroH (CM) (EC 5.4.99.5)	aroH			SUBCELLULAR LOCATION: Cytoplasm {ECO:0000305}.	1.1836e+08	2.19509e+08	2.13977e+08	6.43406e+07	5.27863e+07	6.17351e+07		25.9392	25.6537	25.8796	26.8186	27.7097	27.6729		27.8743	0.00656857	-1.57623	+	0.0342956
CAB14186.1	3-dehydroquinate synthase	3-dehydroquinate synthase (DHQS) (EC 4.2.3.4)	aroB			SUBCELLULAR LOCATION: Cytoplasm {ECO:0000255|HAMAP-Rule:MF_00110}.	2.96519e+08	3.03227e+08	3.07637e+08	1.3321e+08	1.25853e+08	1.31403e+08		26.9891	26.9072	26.9694	28.1436	28.1758	28.1967		28.4605	1.96e-06	-1.21676	+	0.0021795
CAB14187.3	chorismate synthase	Chorismate synthase (CS) (EC 4.2.3.5) (5-enolpyruvylshikimate-3-phosphate phospholyase)	aroF				5.40886e+08	5.54555e+08	6.75204e+08	306812682	2.25368e+08	1.93109e+08		28.1928	27.7477	27.5248	29.0108	29.0468	29.3307		29.3307	0.0040784	-1.30764	+	0.0247944
CAB14188.2	methyl-accepting chemotaxis proteins (MCPs) methyltransferase	Chemotaxis protein methyltransferase (EC 2.1.1.80)	cheR				9.66456e+07	5.8201e+07	6.46237e+07	1.11557e+08	2.54543e+07	6.37498e+07		26.7332	24.6014	25.9259	26.5262	25.7945	25.9456		26.7332	0.638312	-0.335257		0.775268
CAB14189.1	nucleoside diphosphate kinase	Nucleoside diphosphate kinase (NDK) (NDP kinase) (EC 2.7.4.6) (Nucleoside-2-P kinase)	ndk			SUBCELLULAR LOCATION: Cytoplasm {ECO:0000250}.	6.2772e+08	6.24324e+08	734944192	8.41673e+08	6.90053e+08	7.31941e+08		29.6487	29.3621	29.4472	29.2255	29.2177	29.4531		31.0711	0.178228	0.18721		0.342118
CAB14190.1	heptaprenyl diphosphate synthase component II	Heptaprenyl diphosphate synthase component 2 (HepPP synthase subunit 2) (EC 2.5.1.30) (Spore germination protein C3)	hepT				2.84819e+06							19.627	19.5901	19.8952	21.4416	19.0179	18.6272		21.7415	0.992802	0.0085		0.9982
CAB14191.1	menaquinone methyltransferase	Demethylmenaquinone methyltransferase (EC 2.1.1.163)	menH				2.42479e+07	1.05093e+07	1.96534e+07		9.18767e+06	9.4034e+06		19.2146	23.1313	23.1648	24.5314	23.3252	24.2283		24.7331	0.182479	-2.19141		0.346087
CAB14192.1	heptaprenyl diphosphate synthase component I	Heptaprenyl diphosphate synthase component 1 (HepPP synthase subunit 1) (EC 2.5.1.30) (Spore germination protein C1)	hepS				1.21609e+07	1.13173e+07	1.13415e+07	4.50081e+06		1.00022e+07		22.1017	17.8105	23.2538	23.5357	23.432	23.4351		24.499	0.219043	-2.41226		0.39072
CAB14193.1	tryptophan operon RNA-binding attenuation protein (TRAP)	Transcription attenuation protein MtrB (Trp RNA-binding attenuation protein) (TRAP) (Tryptophan RNA-binding attenuator protein)	mtrB				1.79191e+08	8.78686e+07	1.15021e+08	3.10988e+08	2.7885e+08	1.04675e+08		28.2123	28.0549	26.6413	27.4169	26.3889	26.7773		28.8284	0.254074	0.77515		0.429717
CAB14194.1	GTP cyclohydrolase I	GTP cyclohydrolase 1 (EC 3.5.4.16) (GTP cyclohydrolase I) (GTP-CH-I)	folEA				3.02559e+08	3.98055e+08	5.60469e+07	2.48644e+08	2.26836e+08	6.83895e+07		27.8895	27.7571	26.0273	28.1726	28.5684	25.7401		28.5684	0.813566	-0.2691		0.890629
CAB14195.1	non-specific DNA-binding protein HBsu; signal recognition particle-like (SRP) component	DNA-binding protein HU 1 (DNA-binding protein II) (HB)	hbs			SUBCELLULAR LOCATION: Cytoplasm, nucleoid {ECO:0000269|PubMed:21085634}. Note=Evenly distributed in the nucleoid (PubMed:21085634). {ECO:0000269|PubMed:21085634}.	6378575993	8014295997	9267848873	16295315817	15600313270	14779664772		33.9237	33.8609	33.7829	32.5706	32.8999	33.1096		34.0981	0.00355843	0.995793	+	0.0230208
CAB14196.1	morphogenetic stage IV sporulation protein	Stage IV sporulation protein A (EC 3.6.1.3) (Coat morphogenetic protein SpoIVA)	spoIVA			SUBCELLULAR LOCATION: Cytoplasm {ECO:0000305}. Note=Uniformly distributed on the membrane around the forespore, lying close to or on its outer surface. Expression only necessary in the mother cell chamber of the sporangium for the formation of a mature spore. According to PubMed:8299942, not a coat protein of the mature spore, is only transiently associated with the assembling coat. According to …	1.93733e+06	9.36181e+06	3.91202e+06					18.461	18.4353	20.325	20.8856	23.1584	21.8995		23.217	0.0327852	-2.90737		0.105131
CAB14197.1	putative lipoprotein	Uncharacterized protein YphF (ORF1)	yphF				1.15735e+07	1.97128e+07	2.34168e+07	1.42676e+07	2.58085e+07			23.7662	24.6213	20.0361	23.4643	24.2326	24.481		25.2213	0.434028	-1.25145		0.609176
CAB14199.1	NAD(P)H-dependent glycerol-3-phosphate dehydrogenase	Glycerol-3-phosphate dehydrogenase [NAD(P)+] (EC 1.1.1.94) (NAD(P)H-dependent dihydroxyacetone-phosphate reductase) (NAD(P)H-dependent glycerol-3-phosphate dehydrogenase)	gpsA			SUBCELLULAR LOCATION: Cytoplasm {ECO:0000255|HAMAP-Rule:MF_00394, ECO:0000269|PubMed:15743965}.	7.54255e+07	8.12618e+07	7.62067e+07	9.06419e+07	9.05097e+07	9.38252e+07		26.4337	26.4316	26.4835	26.1685	26.2761	26.1834		26.8156	0.00310252	0.24023	+	0.0212484
CAB14200.1	GTPase essential for ribosome 50S subunit assembly	GTPase Der (GTP-binding protein EngA)	engA				5.70334e+07	5.65419e+07	5.67493e+07	5.23148e+07	5.13612e+07	7.01209e+07		25.6407	25.6142	26.0633	25.7653	25.7528	25.7581		26.2397	0.927967	0.0140067		0.962224
CAB14201.1	conserved hypothetical protein	Uncharacterized protein YphB	yphB	TMD		SUBCELLULAR LOCATION: Cell membrane {ECO:0000305}; Multi-pass membrane protein {ECO:0000305}.	2.55428e+07	1.24824e+07	9.15691e+06	4.95411e+06	1.47447e+07	1.54767e+07		22.2402	23.8137	23.8836	24.6064	23.5734	23.1264		24.6064	0.546141	-0.45625		0.704586
CAB14202.1	putative integral inner membrane protein	Uncharacterized protein YphA	yphA	TMD		SUBCELLULAR LOCATION: Cell membrane {ECO:0000305}; Multi-pass membrane protein {ECO:0000305}.	1.30164e+07		1.62974e+07		3.07069e+06	3.29496e+06		19.2908	21.5501	21.6518	23.6338	19.5279	23.9581		23.9581	0.395156	-1.54236		0.573855
CAB14204.1	RNA degradation presenting factor (ribosomal protein S1 homolog)	30S ribosomal protein S1 homolog	rpfA				2314510482	2442010685	2294383675	2670950570	2987637740	2686075885		31.3147	31.4764	31.3228	31.1081	31.1854	31.0955		31.4764	0.0154403	0.24166		0.0614015
CAB14205.1	cytidylate kinase	Cytidylate kinase (CK) (EC 2.7.4.25) (Cytidine monophosphate kinase) (CMP kinase)	cmk			SUBCELLULAR LOCATION: Cytoplasm {ECO:0000250}.	5.65431e+07	5.33279e+08	4.64888e+07	1.86042e+07	5.42301e+07	9.35829e+07		24.1491	25.6926	26.4797	25.7528	28.9903	25.4704		28.9903	0.381473	-1.29737		0.558002
CAB14207.1	putative cyclic diGMP binding protein	Uncharacterized protein YpfA	ypfA				2.8177e+07	4.06491e+07	1.50457e+07		2.3709e+07	1.91531e+07		18.7862	24.4989	24.1911	24.748	25.2767	23.8428		26.9397	0.325311	-2.13046		0.502692
CAB14211.2	putative FAD-dependent disulfide oxidoreductase	Uncharacterized protein YpdA	ypdA				7.51289e+07	1.04618e+08	1.32063e+08	1.95465e+08	1.03991e+08	252545649		27.5423	26.6319	27.912	26.1629	26.6406	26.9766		28.3317	0.161098	0.76871		0.319461
CAB14212.2	cryptic glutamate dehydrogenase	Cryptic catabolic NAD-specific glutamate dehydrogenase GudB (NAD-GDH) (EC 1.4.1.2)	gudB				5.16127e+07	4.94325e+07	3.4421e+07	2.80174e+07	2.24751e+07	2.41489e+07		24.7398	24.4218	24.5254	25.6212	25.559	25.0368		26.1757	0.0153275	-0.84329		0.0611723
CAB14215.1	conserved hypothetical protein	Uncharacterized protein YpbF	ypbF	TMD		SUBCELLULAR LOCATION: Cell membrane {ECO:0000305}; Multi-pass membrane protein {ECO:0000305}.	1.24751e+07			8.59897e+06	8.11747e+06			23.0357	22.9526	20.3606	23.5725	18.9426	17.6462		24.7629	0.361044	2.06254		0.537689
CAB14219.1	conserved hypothetical protein	Uncharacterized protein YpbB	ypbB				3.61358e+07	4.06512e+07	4.00144e+07	3.15362e+07	3.33081e+07	3.12251e+07		24.9105	24.9894	24.8962	25.1069	25.2768	25.254		25.5518	0.00981378	-0.28055	+	0.0456536
CAB14239.2	3-phosphoglycerate dehydrogenase	D-3-phosphoglycerate dehydrogenase (PGDH) (EC 1.1.1.95) (2-oxoglutarate reductase) (EC 1.1.1.399)	serA				1752349886	1369538968	1336642525	981038633	9.31655e+08	1017521128		29.8697	29.7952	29.9224	30.7066	30.351	30.316		30.7066	0.0102174	-0.59543	+	0.046941
CAB14240.1	3-dehydroquinate dehydratase	3-dehydroquinate dehydratase (3-dehydroquinase) (EC 4.2.1.10) (Type I DHQase) (Type I dehydroquinase) (DHQ1)	aroC				5.52709e+07	5.02429e+07	5.60802e+07	4.28139e+07	3.32826e+07	3.80626e+07		25.3516	24.9883	25.1819	25.72	25.5824	25.741		26.1107	0.0119922	-0.507233		0.0519741
CAB14241.2	negative regulator of sigma(X) activity	Anti-sigma-X factor RsiX (Sigma-X negative effector)	rsiX			SUBCELLULAR LOCATION: Cell membrane; Peripheral membrane protein.	6.64156e+06	8.07595e+06	1.38044e+07	6.81031e+06				22.6993	17.9404	19.6093	22.6631	22.9452	23.7186		23.923	0.101673	-3.02597		0.232112
CAB14242.2	RNA polymerase ECF(extracytoplasmic function)-type sigma factor sigma(X)	ECF RNA polymerase sigma factor SigX (ECF sigma factor SigX)	sigX			SUBCELLULAR LOCATION: Cell membrane; Peripheral membrane protein.		7.76098e+06	1.89148e+07	1.27023e+07	1.58777e+07	1.67696e+07		23.5986	23.9205	23.9993	18.7773	22.8878	24.173		24.7343	0.310456	1.89343		0.489974
CAB14244.2	two-component response regulator	Transcriptional regulatory protein ResD	resD			SUBCELLULAR LOCATION: Cytoplasm {ECO:0000305}.	1.41596e+08	1.11635e+08	1.23989e+08	1.78052e+08	1.71083e+08	1.40156e+08		27.4077	27.3501	27.0625	27.0772	26.7342	26.8856		27.9352	0.0620869	0.37442		0.163429
CAB14245.2	factor required for cytochrome c synthesis	Cytochrome c biogenesis protein ResC	resC	TMD		SUBCELLULAR LOCATION: Cell membrane {ECO:0000305}; Multi-pass membrane protein {ECO:0000305}.				2.52795e+06				21.2695	20.1015	20.3805	19.3721	19.5074	19.3905		22.6445	0.03074	1.16053		0.100018
CAB14248.2	pseudouridine synthase	Ribosomal large subunit pseudouridine synthase B (EC 5.4.99.22) (23S rRNA pseudouridine(2605) synthase) (rRNA pseudouridylate synthase B) (rRNA-uridine isomerase B)	rluB				4.62623e+07	4.18197e+07	5.46884e+07	4.29675e+07	3.98466e+07	4.33586e+07		25.3567	25.2479	25.3698	25.4633	25.3177	25.7047		25.9199	0.226339	-0.170413		0.399559
CAB14253.1	chromosome condensation and segregation factor	Segregation and condensation protein B	spcB			SUBCELLULAR LOCATION: Cytoplasm {ECO:0000269|PubMed:12897137}. Note=Associated with two foci at the outer edges of the nucleoid region in young cells, and at four foci within both cell halves in older cells.			5.99138e+07		4.56017e+06			20.3227	22.1207	19.3284	19.9238	18.2331	25.8364		26.0457	0.777128	-0.74051		0.870054
CAB14254.1	chromosome condensation and partitioning factor	Segregation and condensation protein A	scpA			SUBCELLULAR LOCATION: Cytoplasm {ECO:0000269|PubMed:12897137}. Note=Associated with two foci at the outer edges of the nucleoid region in young cells, and at four foci within both cell halves in older cells.	4.92907e+06	1.52696e+07	5.62333e+06	9.86211e+06		4.41558e+06		23.2335	17.9538	22.0742	22.2329	23.8642	22.423		24.9935	0.356385	-1.75287		0.534337
CAB14256.1	putative acetyltransferase	Protein RibT (EC 2.3.1.-)	ypzK								1.60232e+06			19.8298	20.6117	19.0584	19.1702	19.3943	19.6422		23.6149	0.409784	0.431037		0.586652
CAB14257.1	6,7-dimethyl-8-ribityllumazine synthase, beta subunit	6,7-dimethyl-8-ribityllumazine synthase (DMRL synthase) (LS) (Lumazine synthase) (EC 2.5.1.78) (Heavy riboflavin synthase beta subunit) (HRS beta subunit)	ribH				7.13875e+08	7.47362e+08	4.44607e+08	5.68776e+08	6.28257e+08	7.79615e+08		29.0833	29.2268	29.5382	29.4111	29.4772	28.7279		30.4688	0.792207	0.0773233		0.877637
CAB14258.1	fused GTP cyclohydrolase II and 3,4-dihydroxy-2-butanone 4-phosphate synthase	Riboflavin biosynthesis protein RibBA [Includes: 3,4-dihydroxy-2-butanone 4-phosphate synthase (DHBP synthase) (EC 4.1.99.12); GTP cyclohydrolase-2 (EC 3.5.4.25) (GTP cyclohydrolase II)]	ribAB				1.07739e+08	1.22874e+08	1.49857e+08	8.30014e+07	8.2506e+07	9.92789e+07		26.3066	26.298	26.565	26.683	26.8726	27.159		27.2969	0.0346876	-0.514993		0.108717
CAB14259.1	riboflavin synthase (alpha subunit)	Riboflavin synthase (RS) (EC 2.5.1.9) (Heavy riboflavin synthase alpha subunit) (HRS alpha subunit) (Light riboflavin synthase)	ribE				3.12593e+06	1.6897e+07	4.71954e+07	3.04591e+07	3.52252e+07	1.66554e+08		24.8604	25.0701	27.3114	21.5759	24.0103	25.4921		27.3114	0.21215	2.05454		0.383669
CAB14260.1	fused diaminohydroxyphosphoribosylaminopyrimidine deaminase; 5-amino-6-(5-phosphoribosylamino) uracil reductase	Riboflavin biosynthesis protein RibD [Includes: Diaminohydroxyphosphoribosylaminopyrimidine deaminase (DRAP deaminase) (EC 3.5.4.26) (Riboflavin-specific deaminase); 5-amino-6-(5-phosphoribosylamino)uracil reductase (EC 1.1.1.193) (HTP reductase)]	ribD				5.05985e+06	4.71159e+06	2.70543e+06	1.27275e+07	1.84285e+07	1.90258e+07		23.6014	24.1354	24.1815	22.2707	22.1678	21.3674		25.7732	0.00393407	2.03749	+	0.0244529
CAB14263.1	type I signal peptidase	Signal peptidase I S (SPase I) (EC 3.4.21.89) (Leader peptidase I)	sipS	TMD		SUBCELLULAR LOCATION: Cell membrane; Single-pass type II membrane protein.	5.38904e+07	1.35165e+07	4.71101e+07	6.88899e+07	2.10326e+07	3.149e+07		26.0378	24.3261	24.9084	25.6835	23.6882	25.4895		26.0378	0.873881	0.137007		0.931831
CAB14264.1	hypothetical protein BSU23320	Uncharacterized protein YpzC	ypzC				1.53212e+07	1.20434e+07	8.61363e+06	1.8878e+07	1.40663e+07	5.16797e+07		24.1702	23.7457	25.6231	23.869	23.5217	23.0382		25.9914	0.168402	1.03669		0.330401
CAB14268.1	peptidyl-prolyl isomerase	Peptidyl-prolyl cis-trans isomerase B (PPIase B) (EC 5.2.1.8) (Rotamase B)	ppiB			SUBCELLULAR LOCATION: Cytoplasm {ECO:0000250}.	7.69033e+08	8.38061e+08	7.30815e+08	1313875780	1157123635	1179527548		30.2912	30.1079	30.1356	29.5185	29.6425	29.4449		30.2912	0.00137049	0.642917	+	0.0122625
CAB14269.1	putative exported protein	Uncharacterized protein YpuA (ORFX19)	ypuA				2.92181e+07	2.86809e+07	4.00508e+07	3.05799e+07	2.84944e+07	4.66864e+07		24.8661	24.7642	25.4765	24.8004	24.7736	25.2553		27.0075	0.750793	0.0924933		0.853488
CAB14270.1	diaminopimelate decarboxylase	Diaminopimelate decarboxylase (DAP decarboxylase) (DAPDC) (EC 4.1.1.20)	lysA				1.18598e+08	1.05482e+08	8.36343e+07	8.28015e+07	6.59888e+07	4.03985e+07		26.3031	25.9757	25.2678	26.8215	26.6524	26.3176		26.9071	0.0922478	-0.74828		0.217764
CAB14278.1	anti-sigma factor (antagonist of sigma(F)) and serine kinase	Anti-sigma F factor (EC 2.7.11.1) (Stage II sporulation protein AB)	spoIIAB					5.81014e+06	1.13151e+07					18.0645	19.8217	17.8071	18.77	22.4701	23.4317		24.1521	0.126707	-2.99286		0.272709
CAB14279.1	anti-anti-sigma factor (antagonist of SpoIIAB)	Anti-sigma F factor antagonist (Stage II sporulation protein AA)	spoIIAA				1.87387e+07	2.73943e+07	4.25878e+07	41964393	3.04872e+07	5.89323e+07		25.3227	24.8617	25.8126	24.1595	24.7074	25.3439		26.7773	0.246306	0.595367		0.419457
CAB14281.1	purine nucleoside phosphorylase	Purine nucleoside phosphorylase 1 (PNP 1) (EC 2.4.2.1) (Inosine phosphorylase) (Inosine-guanosine phosphorylase) (Purine nucleoside phosphorylase I) (PNP I) (Pu-NPase I)	pupG				1.66471e+08	1.67688e+08	1.05234e+08	115618411	1.42554e+08	2.3529e+08		26.7848	27.0869	27.8099	27.3107	27.3212	26.649		27.8099	0.740844	0.133557		0.846952
CAB14282.2	phosphopentomutase	Phosphopentomutase (EC 5.4.2.7) (Phosphodeoxyribomutase)	drm			SUBCELLULAR LOCATION: Cytoplasm {ECO:0000250}.	9.67798e+07	8.09566e+07	108149670	1.47436e+08	1.65823e+08	1.50796e+08		27.1355	27.3051	27.168	26.5282	26.2706	26.6884		27.5146	0.00591041	0.7071	+	0.0320665
CAB14283.2	site-specific tyrosine recombinase for chromosome partitioning	Tyrosine recombinase XerD	ripX			SUBCELLULAR LOCATION: Cytoplasm {ECO:0000250}.	4.7642e+06		4.21024e+06	5.9436e+06	6.89509e+06	1.21948e+07		22.5029	22.7171	23.5398	22.1838	19.3128	22.0055		23.5398	0.148553	1.75258		0.302698
CAB14284.2	transcriptional regulator for iron transport and metabolism	Ferric uptake regulation protein (Ferric uptake regulator)	fur			SUBCELLULAR LOCATION: Cytoplasm {ECO:0000250}.	3.94955e+07	3.05177e+07	3.01967e+07	3.33498e+07	3.34536e+07	3.78401e+07		24.9912	24.9957	25.1734	25.2352	24.8631	24.8479		29.5933	0.637475	0.0713433		0.774675
CAB14287.1	NAD-dependent malic enzyme (conversion of malate into pyruvate)	Probable NAD-dependent malic enzyme 1 (NAD-ME 1) (EC 1.1.1.38)	mleA				1.47477e+07	2.64478e+07	2.63036e+07	8.64876e+07	3.90684e+07	5.23025e+07		26.366	25.2195	25.6404	23.814	24.6566	24.6488		26.611	0.0349158	1.36883		0.109278
CAB14289.2	L-aspartase (aspartate ammonia lyase)	Aspartate ammonia-lyase (Aspartase) (EC 4.3.1.1)	ansB				1.04978e+07	4.94781e+06	7.33795e+06	1.64574e+07	1.57504e+07	1.87378e+07		23.9722	23.9089	24.1594	23.3236	22.2384	22.807		24.4299	0.0191464	1.22389		0.0715251
CAB14290.1	exported L-asparaginase	L-asparaginase 1 (L-ASNase 1) (EC 3.5.1.1) (L-asparagine amidohydrolase 1)	ansA			SUBCELLULAR LOCATION: Cytoplasm.				9.38365e+06	1.10282e+07	9.72027e+06		23.1617	23.3947	23.2126	19.5708	20.3495	19.8943		24.5583	0.000150157	3.31811	+	0.00354466
CAB14293.1	ADP-ribose pyrophosphatase	ADP-ribose pyrophosphatase (EC 3.6.1.13) (ADP-ribose diphosphatase) (ADP-ribose phosphohydrolase) (ASPPase) (Adenosine diphosphoribose pyrophosphatase) (ADPR-PPase)	nudF				9.85567e+07	1.33541e+08	8.89878e+07	1.62978e+08	1.49707e+08	1.78277e+08		27.2801	27.1576	27.4095	26.5544	26.9927	26.4071		27.7349	0.0295036	0.63099		0.0971342
CAB14294.1	NADPH-dependent aldo-keto reductase	Uncharacterized oxidoreductase YqkF (EC 1.-.-.-)	yqkF				7.67082e+06	6.552e+06	1.47851e+06	6.01126e+07	5.08307e+07	6.78722e+07		25.8412	25.5992	26.0163	22.871	22.6435	20.4957		26.5577	0.00760184	3.81551	+	0.0383374
CAB14298.1	conserved hypothetical protein	Uncharacterized protein YqkB	yqkB				9.78936e+06	9.3607e+06		4.83485e+08	3.06523e+08	414766127		28.8489	28.1914	28.6277	23.2228	23.1582	19.0448		28.8489	0.0084288	6.74743	+	0.0409267
CAB14299.1	conserved hypothetical protein	UPF0157 protein YqkA	yqkA				1.76627e+07	1.38533e+07	9.27255e+06	3.97602e+06	4.38861e+06	1.70957e+07		21.9229	22.0653	24.0271	24.0742	23.7237	23.1445		25.6525	0.252882	-0.9757		0.428028
CAB14300.1	putative degradation enzyme (oxygenase)	Uncharacterized protein YqjZ	yqjZ				1.91357e+08	1.72634e+08	1.10629e+08	1.87511e+08	2.53114e+08	1.97104e+08		27.4824	27.9152	27.5544	27.5117	27.3631	26.7212		28.4423	0.178157	0.452003		0.342277
CAB14301.1	putative acetyltransferase	Uncharacterized protein YqjY	yqjY				4.68267e+07	4.20029e+07	4.9272e+07	8.23006e+07	7.45234e+07	4.74299e+07		26.2944	26.1512	25.4993	25.4808	25.324	25.5543		26.3285	0.105825	0.528603		0.239619
CAB14307.1	putative lyase	Uncharacterized protein YqjT	yqjT				8.1146e+06		3.54101e+07	1.58205e+07		2.81182e+07		23.9153	19.1192	24.745	22.9521	19.477	25.0777		26.2868	0.971547	0.0909067		0.985312
CAB14308.2	pantothenate kinase	Pantothenate kinase (EC 2.7.1.33) (Pantothenic acid kinase)	coaA			SUBCELLULAR LOCATION: Cytoplasm {ECO:0000250}.		3.9e+06		2.42199e+06		1.77041e+07		21.2078	19.814	24.0776	20.3682	21.895	19.3631		25.052	0.470812	1.15763		0.642516
CAB14309.2	D-serine ammonia-lyase	Probable D-serine dehydratase (EC 4.3.1.18) (D-serine deaminase) (DSD)	dsdA				6.6219e+07	7.09973e+07		3.07738e+07	7.81004e+06	1.19745e+07		24.8752	22.8969	23.5135	25.9807	26.0813	18.6698		26.7586	0.945183	0.18458		0.969205
CAB14311.1	putative metal-dependent hydrolase	Probable metallo-hydrolase YqjP (EC 3.-.-.-)	yqjP							2.42312e+07	8.35995e+06			24.5304	22.9951	19.2426	18.0745	18.2225	18.0524		24.7421	0.0579283	4.13954		0.155245
CAB14312.1	pyrroline-5-carboxylate reductase	Pyrroline-5-carboxylate reductase 2 (P5C reductase 2) (P5CR 2) (EC 1.5.1.2) (PCA reductase 2)	proI			SUBCELLULAR LOCATION: Cytoplasm {ECO:0000255|HAMAP-Rule:MF_01925}.	3.85927e+06							20.8776	19.4407	18.2646	21.8799	19.0481	18.5715		22.5363	0.823006	-0.305523		0.898745
CAB14313.2	putative N-deacylase	Uncharacterized protein YqjN	yqjN				4.357e+06	2.87944e+06	4.48e+06	1.7053e+07	1.06106e+07	1.19031e+07		24.0235	23.339	23.5048	22.0549	21.4574	22.0951		24.0235	0.0038519	1.75335	+	0.0244211
CAB14314.1	NADPH-dependent flavin oxidoreductase	NADPH dehydrogenase (EC 1.6.99.1) (Xenobiotic reductase)	yqjM				2.60653e+07	2.14079e+07	2.41114e+07	4.14072e+07	5.05031e+07	3.84499e+07		25.3034	25.5899	25.1965	24.6356	24.3516	24.5232		26.5289	0.00390962	0.85975	+	0.0245763
CAB14316.1	ribonuclease Z	Ribonuclease Z (RNase Z) (EC 3.1.26.11) (tRNA 3 endonuclease) (tRNase Z)	rnz				3.14092e+07	5.3071e+07	5.89555e+07	9.09928e+07	7.27475e+07	7.74708e+07		26.4393	26.1164	26.2071	24.9047	25.6614	25.8131		27.3066	0.0554832	0.794527		0.150694
CAB14317.2	glucose-6-phosphate 1-dehydrogenase	Glucose-6-phosphate 1-dehydrogenase (G6PD) (EC 1.1.1.49) (Vegetative protein 11) (VEG11)	zwf				2.37437e+08	225377969	2.80315e+08	3.7541e+08	4.0513e+08	3.77882e+08		28.4839	28.5938	28.4934	27.823	27.7478	28.0625		29.2187	0.00309068	0.645947	+	0.0212328
CAB14318.2	NADP+-dependent 6-P-gluconate dehydrogenase	6-phosphogluconate dehydrogenase, NADP(+)-dependent, decarboxylating (EC 1.1.1.44) (GNTZII)	gndA				1128556699	1097085757	1189360025	1922253971	1922059452	1818296425		30.8402	30.84	30.7599	30.0718	30.031	30.1475		31.0213	7.29e-05	0.7299	+	0.0027885
CAB14320.1	Sec-independent factor for membrane protein insertion (YidC/SpoIIIJ family)	Membrane protein insertase MisCB (Foldase YidC 1) (Membrane integrase YidC 1) (Membrane protein YidC 1)	oxaAB	TMD	SigP	SUBCELLULAR LOCATION: Cell membrane {ECO:0000269|PubMed:11889108, ECO:0000269|PubMed:15995216}; Multi-pass membrane protein {ECO:0000269|PubMed:11889108, ECO:0000269|PubMed:15995216}. Note=Found uniformly distributed in both the mother cell and forespore following sporulation.		5.42539e+06	6.62506e+06	4.31903e+06	1.11591e+07	1.01801e+07		22.0423	23.4117	23.2793	19.8046	22.3713	22.6595		23.7676	0.266405	1.29927		0.442811
CAB14322.2	putative deacylase	Uncharacterized protein YqjE	yqjE				3.96755e+08	4.43678e+08	2.87438e+08	1005784380	1116147681	6.87464e+08		29.9057	30.0559	29.3567	28.5637	28.7249	28.0987		30.5315	0.00987251	1.31032	+	0.0458308
CAB14327.1	High affinity arginine ABC transporter (ATP-binding protein)	Arginine transport ATP-binding protein ArtM	artR			SUBCELLULAR LOCATION: Cell membrane {ECO:0000305}; Peripheral membrane protein {ECO:0000305}.	3.39066e+07	2.80257e+07	8.60616e+07	7.76133e+07	4.35004e+07	4.30853e+07		26.2098	25.3745	25.3607	25.0151	24.7402	26.3589		26.5401	0.6544	0.276947		0.788335
CAB14328.1	High affinity arginine ABC transporter (permease)	Arginine transport system permease protein ArtQ	artQ	TMD		SUBCELLULAR LOCATION: Cell membrane {ECO:0000305}; Multi-pass membrane protein {ECO:0000255|PROSITE-ProRule:PRU00441}.	1.15831e+08	9.36018e+07	1.15268e+08	1.66909e+08	6.54731e+07	7.93285e+07		27.3145	25.9644	26.2413	26.7874	26.48	26.7804		27.3145	0.699539	-0.17589		0.81828
CAB14329.1	High affinity arginine ABC transporter binding lipoprotein	Arginine-binding extracellular protein ArtP	artP		SigP	SUBCELLULAR LOCATION: Cell membrane {ECO:0000305}; Lipid-anchor {ECO:0000305}.	931078028	9.26303e+08	8.72722e+08	1835707298	1710087427	1600447330		30.7737	30.6714	30.5758	29.7943	29.7869	29.7009		30.8062	0.000144755	0.912917	+	0.0035298
CAB14330.1	conserved hypothetical protein	UPF0403 protein YqiW	yqiW				5.22312e+08	5.20857e+08	513539449	7.95606e+08	6.72926e+08	3.96258e+08		29.5675	29.3259	28.5619	28.9603	28.9563	28.9359		29.7832	0.543797	0.200887		0.703196
CAB14334.1	branched-chain alpha-keto acid dehydrogenase E2 subunit (lipoamide acyltransferase)	Lipoamide acyltransferase component of branched-chain alpha-keto acid dehydrogenase complex (EC 2.3.1.168) (Branched-chain alpha-keto acid dehydrogenase complex component E2) (BCKAD-E2) (BCKADE2) (Dihydrolipoamide acetyltransferase component of branched-chain alpha-keto acid dehydrogenase complex) (Dihydrolipoamide branched chain transacylase) (Dihydrolipoyllysine-residue (2-methylpropanoyl)trans…	bkdB				5.2019e+07	6.4277e+07	5.56107e+07	2.59585e+08	2.36723e+08	2.03095e+08		27.9516	27.8186	27.5976	25.6325	25.9378	25.7289		27.9975	0.000122589	2.02288	+	0.00331737
CAB14335.1	branched-chain alpha-keto acid dehydrogenase E1 subunit	2-oxoisovalerate dehydrogenase subunit beta (EC 1.2.4.4) (Branched-chain alpha-keto acid dehydrogenase E1 component beta chain) (BCKDH E1-beta)	bkdAB				111256668	1.49213e+08	152058735	4.23796e+08	3.17153e+08	3.99792e+08		28.6588	28.2406	28.5747	26.7293	27.1528	27.1801		28.6588	0.00162101	1.47063	+	0.0136769
CAB14336.1	branched-chain alpha-keto acid dehydrogenase E1 subunit	2-oxoisovalerate dehydrogenase subunit alpha (EC 1.2.4.4) (Branched-chain alpha-keto acid dehydrogenase E1 component alpha chain) (BCKDH E1-alpha)	bkdAA				9.89364e+06	1.97958e+07	1.35402e+07	7.07604e+07	7.42851e+07	8.93172e+07		26.0764	26.1466	26.4124	23.2381	24.2387	23.6908		26.6863	0.00125551	2.48931	+	0.0115123
CAB14337.2	branched-chain alpha-keto acid dehydrogenase E3 subunit (dihydrolipoamide dehydrogenase)	Dihydrolipoyl dehydrogenase (EC 1.8.1.4) (Dihydrolipoamide dehydrogenase) (E3 component of branched-chain alpha-keto acid dehydrogenase complex) (LPD-Val)	lpdV			SUBCELLULAR LOCATION: Cytoplasm {ECO:0000250}.	1.17979e+07	3.41075e+07	3.69515e+07	211309465	1.96694e+08	2.05491e+08		27.6548	27.5514	27.6145	23.492	25.0236	25.1391		27.9084	0.0045454	3.0553	+	0.0267539
CAB14338.2	branched-chain fatty-acid kinase	Probable butyrate kinase (BK) (EC 2.7.2.7) (Branched-chain carboxylic acid kinase)	buk			SUBCELLULAR LOCATION: Cytoplasm {ECO:0000255|HAMAP-Rule:MF_00542}.	2.91159e+07	2.41079e+07	1.65405e+07	1.32709e+08	1.47647e+08	8.64264e+07		26.9837	27.1376	26.365	24.7953	24.523	23.9795		27.2433	0.00205648	2.39614	+	0.0153132
CAB14339.1	branched-chain amino acid dehydrogenase	Leucine dehydrogenase (LeuDH) (EC 1.4.1.9)	bcd				8.51522e+07	6.64695e+07	6.32901e+07	6.58967e+08	8.7541e+08	8.14514e+08		29.2956	29.7054	29.6014	26.3435	25.9862	25.9155		29.8216	4.43e-05	3.45239	+	0.00245625
CAB14340.2	phosphate butyryl coenzyme A transferase	Probable phosphate butyryltransferase (EC 2.3.1.19) (Phosphotransbutyrylase)	ptb							1.37263e+08	8.94395e+07	9.79548e+07		27.0324	26.4144	26.5456	20.619	18.2544	19.0116		27.1267	0.000519317	7.36914	+	0.00673898
CAB14341.1	transcriptional regulator	Putative sigma L-dependent transcriptional regulator YqiR	bkdR	TMD		SUBCELLULAR LOCATION: Cell membrane {ECO:0000305}; Single-pass membrane protein {ECO:0000305}.	1.11308e+07	760099		9.0299e+06	5.70431e+06	7.80755e+06		23.1063	22.4436	22.8964	23.4081	19.5358	19.6453		24.0246	0.204095	1.9524		0.375529
CAB14346.2	short chain acyl-CoA dehydrogenase	Acyl-CoA dehydrogenase (EC 1.3.99.-)	mmgC				3.51448e+07	5.16977e+07			1.42328e+06			20.0688	20.4408	17.8629	25.0668	25.6236	19.9637		25.7755	0.106574	-4.09387		0.240823
CAB14349.2	putative glycerophosphodiester phosphodiesterase	Uncharacterized protein YqiK	yqiK				4.79515e+06	4.17247e+06	8.884e+06	1.4713e+07	2.43366e+07	3.24705e+07		23.8106	24.5366	24.9526	22.1931	21.9925	23.0828		26.1442	0.0131409	2.01048		0.0549146
CAB14352.1	putative NADH-dependent flavin oxidoreductase	Probable NADH-dependent flavin oxidoreductase YqiG (EC 1.-.-.-)	yqiG				1.37022e+07	1.57074e+07	8.70466e+06	8.24315e+07	7.34248e+07	5.67483e+07		26.2967	26.1298	25.7581	23.7079	23.9049	23.0534		26.4161	0.00116075	2.50611	+	0.0109604
CAB14353.1	response regulator	Stage 0 sporulation protein A (Stage 0 sporulation protein C) (Stage 0 sporulation protein G)	spo0A			SUBCELLULAR LOCATION: Cytoplasm {ECO:0000305}.	1.48488e+07	3.67791e+07	5.2697e+07	8.29816e+06	2.33511e+07	3.00233e+07		22.9844	24.477	24.8396	23.8238	25.1324	25.6512		26.6043	0.383411	-0.768837		0.560467
CAB14355.2	factor for double strand breaks DNA repair and genetic recombination	DNA repair protein RecN (Recombination protein N)	recN			SUBCELLULAR LOCATION: Cytoplasm, nucleoid {ECO:0000269|PubMed:15186413, ECO:0000269|PubMed:16385024}. Note=Cytoplasmically located in untreated cells. Recruited to foci following treatment with DNA damaging agents; these foci are presumably the breaks themselves. They are almost always located within nucleoids.	4.34566e+07	1.88089e+07	3.49934e+07	3.2773e+07	3.89854e+07	2.22375e+07		24.966	25.2164	24.4065	25.3731	24.1649	25.0606		25.3731	0.99445	-0.00321		0.9985
CAB14356.1	transcriptional regulator	Arginine repressor (Arginine hydroxamate resistance protein)	ahrC			SUBCELLULAR LOCATION: Cytoplasm.	2.76557e+07		4.5237e+07	1.9938e+07				24.249	19.579	19.9075	24.7211	18.8767	25.431		25.431	0.529272	-1.76443		0.696593
CAB14357.2	putative methyltransferase with RNA binding domain	Putative rRNA methyltransferase YqxC (EC 2.1.1.-)	yqxC				1.09018e+07	8.30219e+06	1.20166e+07	9.43177e+06	8.34625e+06	8.99595e+06		23.1691	22.9927	23.1009	23.3781	22.9851	23.5185		24.8942	0.285968	-0.206337		0.460496
CAB14358.1	1-deoxyxylulose-5-phosphate synthase	1-deoxy-D-xylulose-5-phosphate synthase (EC 2.2.1.7) (1-deoxyxylulose-5-phosphate synthase) (DXP synthase) (DXPS)	dxs				1.79123e+07	2.87447e+07	3.15419e+07	4.91176e+06	5.92529e+06	8.49357e+06		22.2278	22.4985	23.0179	24.0944	24.7768	24.9108		24.9132	0.00421147	-2.0126	+	0.0253259
CAB14359.2	geranyltranstransferase	Farnesyl diphosphate synthase (FPP synthase) (EC 2.5.1.10) ((2E,6E)-farnesyl diphosphate synthase) (Geranyltranstransferase)	ispA			SUBCELLULAR LOCATION: Cytoplasm {ECO:0000250}.	1.79788e+07	1.36778e+07	3.5829e+07	1.07488e+07	7.44435e+06			23.3577	22.8277	18.627	24.0998	23.7053	25.0946		26.0812	0.157485	-2.69578		0.313135
CAB14360.2	exodeoxyribonuclease VII (small subunit)	Exodeoxyribonuclease 7 small subunit (EC 3.1.11.6) (Exodeoxyribonuclease VII small subunit) (Exonuclease VII small subunit)	xseB			SUBCELLULAR LOCATION: Cytoplasm {ECO:0000250}.	8.88278e+07	2.04514e+08	2.54955e+08	3.23001e+07	1.7938e+07			24.945	24.0965	19.7664	26.4045	27.6076	27.9257		28.0454	0.0586739	-4.3766		0.156864
CAB14361.2	exodeoxyribonuclease VII (large subunit)	Exodeoxyribonuclease 7 large subunit (EC 3.1.11.6) (Exodeoxyribonuclease VII large subunit) (Exonuclease VII large subunit)	xseA			SUBCELLULAR LOCATION: Cytoplasm {ECO:0000255|HAMAP-Rule:MF_00378}.	8.05861e+07	8.84484e+07	7.42736e+07	4.36971e+07	4.20601e+07	3.84638e+07		25.381	25.3259	25.197	26.264	26.3983	26.1464		26.6525	0.000440981	-0.968243	+	0.00611585
CAB14362.1	methylenetetrahydrofolate dehydrogenase; methenyltetrahydrofolate cyclohydrolase	Bifunctional protein FolD [Includes: Methylenetetrahydrofolate dehydrogenase (EC 1.5.1.5); Methenyltetrahydrofolate cyclohydrolase (EC 3.5.4.9)]	folD				2.38616e+08	1.24155e+08	210702214	1.0241e+08	8.61341e+07	1.7175e+08		26.6098	26.3601	27.3557	27.8301	26.8876	27.6506		27.8713	0.176905	-0.680907		0.341647
CAB14364.2	conserved hypothetical protein	Uncharacterized protein YqhY	yqhY				5.91555e+08	6.93953e+08	4.28076e+08	9.59332e+08	9.38045e+08	1198456367		29.8375	29.8051	30.1585	29.1399	29.3703	28.6733		30.2068	0.0203202	0.872527		0.0742843
CAB14365.2	acetyl-CoA carboxylase subunit (biotin carboxylase subunit)	Biotin carboxylase 1 (EC 6.3.4.14) (Acetyl-CoA carboxylase subunit A 1) (ACC 1) (EC 6.4.1.2)	accC				1.24546e+08	2.10552e+08	2.03841e+08	3.95411e+08	304299359	2.89489e+08		28.5588	28.1809	28.1089	26.8921	27.6496	27.6029		28.7008	0.0330206	0.90135		0.10558
CAB14366.1	acetyl-CoA carboxylase subunit (biotin carboxyl carrier subunit)	Biotin carboxyl carrier protein of acetyl-CoA carboxylase (BCCP)	accB				4.75983e+08	3.13598e+08	347437241	9.0076e+08	7.53901e+08	7.18686e+08		29.7466	29.4898	29.4208	28.8263	28.2243	28.3722		29.7652	0.00642053	1.0781	+	0.0338413
CAB14374.1	ATP-binding stage III sporulation protein	Stage III sporulation protein AA	spoIIIAA				5.90592e+07	3.99776e+07	4.04401e+07	3.59359e+07	3.20785e+07	3.01175e+08		25.0989	24.9351	28.166	25.8157	25.2527	25.2693		28.166	0.591861	0.620807		0.737831
CAB14376.2	elongation factor P	Elongation factor P (EF-P)	efp			SUBCELLULAR LOCATION: Cytoplasm {ECO:0000250}.	2.11424e+08	1.87859e+08	2.39834e+08	1.8122e+08	1.72294e+08	1.84061e+08		27.4332	27.3603	27.4556	27.6556	27.4851	27.8375		28.0639	0.083091	-0.243007		0.203061
CAB14377.1	putative aminopeptidase	Uncharacterized peptidase YqhT (EC 3.4.-.-)	yqhT				7.46061e+07	68840393	7.76941e+07	8.96831e+07	9.46684e+07	1.75196e+08		26.4183	26.4964	27.3844	26.1528	26.0368	26.2113		27.7388	0.11417	0.632757		0.253343
CAB14380.2	conserved hypothetical protein	Uncharacterized protein YqhQ	yqhQ	TMD		SUBCELLULAR LOCATION: Cell membrane {ECO:0000305}; Multi-pass membrane protein {ECO:0000305}.		4.29581e+06	5.08045e+06	4.3355e+06				22.0478	20.2271	19.7125	19.3996	22.0345	22.2765		22.4423	0.647029	-0.574413		0.78243
CAB14383.2	transcriptional regulator (DtxR family)	Transcriptional regulator MntR (Manganese transport regulator)	mntR			SUBCELLULAR LOCATION: Cytoplasm {ECO:0000305}.	7.17538e+07	2.41126e+07	6.10979e+07	6.63234e+07	5.14615e+07	6.41962e+07		25.983	25.617	25.936	26.0966	24.5233	25.8646		27.0152	0.52479	0.350513		0.693574
CAB14384.1	protein octanoyltransferase	Octanoyltransferase LipM (EC 2.3.1.181) (Octanoyl-[acyl-carrier-protein]:[GcvH] N-octanoyltransferase)	lipM				5.20789e+07	6.97663e+07	7.53667e+07	9.90967e+07	1.15041e+08	6.9603e+07		26.5623	26.7776	26.0526	25.6342	26.056	26.1674		26.7776	0.130357	0.511633		0.277869
CAB14385.2	putative sulfur transferase	Uncharacterized protein YqhL	yqhL	TMD		SUBCELLULAR LOCATION: Cell membrane {ECO:0000305}; Single-pass membrane protein {ECO:0000305}.	2.87037e+08	2.6972e+08	2.46453e+08	1.48024e+08	2.26452e+08	2.47708e+08		27.1413	27.7546	27.8841	28.0967	28.0069	27.8767		28.4178	0.167788	-0.400113		0.329488
CAB14386.1	glycine decarboxylase (subunit 2) (glycine cleavage system protein P)	Probable glycine dehydrogenase (decarboxylating) subunit 2 (EC 1.4.4.2) (Glycine cleavage system P-protein subunit 2) (Glycine decarboxylase subunit 2) (Glycine dehydrogenase (aminomethyl-transferring) subunit 2)	gcvPB				7.29451e+07	5.70309e+07	9.70042e+07	3.07672e+08	2.58575e+08	2.34983e+08		28.1968	27.946	27.808	26.1203	25.7652	26.5315		28.7268	0.00177023	1.84457	+	0.0140291
CAB14387.2	glycine decarboxylase (subunit 1) (glycine cleavage system protein P)	Probable glycine dehydrogenase (decarboxylating) subunit 1 (EC 1.4.4.2) (Glycine cleavage system P-protein subunit 1) (Glycine decarboxylase subunit 1) (Glycine dehydrogenase (aminomethyl-transferring) subunit 1)	gcvPA				4.25366e+06	1.13299e+07	6.44876e+06	2.95221e+07	3.38523e+07	2.02059e+07		24.8153	25.0128	24.2683	22.0203	23.4336	22.6206		25.6212	0.0125857	2.00727		0.053604
CAB14388.2	aminomethyltransferase (glycine cleavage system protein T)	Aminomethyltransferase (EC 2.1.2.10) (Glycine cleavage system T protein)	gcvT				108368647	1.1308e+08	1.23004e+08	4.30995e+08	3.93487e+08	366869018		28.6831	28.5517	28.4507	26.6914	26.7528	26.8741		29.2206	3.17e-05	1.78909	+	0.0019518
CAB14389.1	putative RNA polymerase-associated helicase protein	Uncharacterized ATP-dependent helicase YqhH (EC 3.6.4.-)	yqhH						594487	514540		2.1897e+06		18.9729	19.1508	21.0623	19.8774	19.3671	19.1813		21.8612	0.735782	0.25343		0.845521
CAB14392.1	master regulator of biofilm formation	HTH-type transcriptional regulator SinR	sinR				1.06674e+08	4.33967e+07		2.47976e+08	245617672	3.8831e+08		27.8856	27.8718	28.5326	26.6686	25.3711	18.1506		28.5484	0.151831	4.69992		0.307682
CAB14393.1	major biofilm matrix component	Spore coat-associated protein N	tasA		SigP	SUBCELLULAR LOCATION: Secreted {ECO:0000269|PubMed:10658653}.	3.36196e+06	1.16718e+07	1.79224e+07					20.5616	20.3027	19.9937	21.6809	23.4765	24.0953		26.0141	0.0196217	-2.7982		0.0726889
CAB14403.1	membrane platform component of the DNA transport machinery	ComG operon protein 2	comGB	TMD		SUBCELLULAR LOCATION: Cell membrane {ECO:0000305}; Multi-pass membrane protein {ECO:0000305}.		5.49051e+06	3.49325e+07	7.21306e+07	7.86952e+07	3.90236e+07		26.1041	26.2298	25.2178	18.156	22.3885	25.0581		27.5901	0.121866	3.98304		0.264859
CAB14407.2	component of the piezosome (stressosome)	RsbT co-antagonist protein RsbRD (Stressosome protein RsbRD)	rsbRD				1.57487e+07	9.41289e+06	3.68325e+07	2.36161e+07	3.30016e+07	2.46207e+07		24.4933	24.976	24.5534	23.9087	23.1662	25.1345		26.8598	0.366172	0.604417		0.54133
CAB14408.2	transcriptional regulator of stress	Regulatory protein MgsR (Modulator of the general stress response)	mgsR			SUBCELLULAR LOCATION: Cytoplasm {ECO:0000305}.		4.40337e+06	3.54717e+06		2.22534e+06	3.15357e+06		18.798	21.0856	21.5886	20.4541	22.0702	21.7582		23.8572	0.398101	-0.936803		0.576246
CAB14410.1	putative metal-binding hydrolase	Probable metallo-hydrolase YqgX (EC 3.-.-.-)	yqgX				4.05803e+07	3.71184e+07	2.46744e+07	4.17987e+07	1.21637e+07	5.97618e+07		25.3169	23.5361	25.8327	25.2743	25.1456	24.5565		25.933	0.900812	-0.09689		0.947797
CAB14414.1	putative gamma-D-glutamyl-L-diamino acid endopeptidase	Uncharacterized protein YqgT	yqgT				3.20223e+07	2.33694e+07	2.70539e+07	3.32899e+07	3.86553e+07	3.05951e+07		24.9886	25.2042	24.8668	24.9326	24.4781	24.6893		25.4413	0.123293	0.319837		0.267175
CAB14415.2	enzyme responsible for polyglycerolphosphate LTA synthesis	Lipoteichoic acid synthase-like YqgS [Cleaved into: Uncharacterized protein YqgS; Processed uncharacterized protein YqgS]	ltaSC	TMD		SUBCELLULAR LOCATION: Cell membrane {ECO:0000305}; Multi-pass membrane protein {ECO:0000305}.; SUBCELLULAR LOCATION: Processed uncharacterized protein YqgS: Secreted {ECO:0000250}.	3.03193e+06	4.57057e+06	2.96562e+06		1.24796e+06	948379		19.7151	20.2511	19.8551	21.5318	22.1239	21.4999		22.4881	0.00234815	-1.77812	+	0.0170838
CAB14416.2	glucose kinase	Glucokinase (EC 2.7.1.2) (Glucose kinase)	glcK			SUBCELLULAR LOCATION: Cytoplasm.	1.93745e+07	1.31992e+07	4.83413e+07	1.95581e+07	3.26449e+07	6.23751e+07		24.2213	24.9603	25.8945	24.2077	23.6539	25.5267		26.8348	0.487707	0.56258		0.657885
CAB14418.2	membrane endopeptidase	Rhomboid protease GluP (EC 3.4.21.105) (Intramembrane serine protease)	glpG	TMD		SUBCELLULAR LOCATION: Cell membrane {ECO:0000269|PubMed:15616571}; Multi-pass membrane protein {ECO:0000269|PubMed:15616571}.			3.20653e+06	6.29767e+06				22.5864	19.4536	20.2169	21.072	19.6767	21.6126		22.912	0.976404	-0.0347867		0.98663
CAB14420.1	5-formyltetrahydrofolate cyclo-ligase	Uncharacterized protein YqgN	folN						5.15653e+06					18.5088	19.0369	19.7156	18.8224	18.0261	22.298		23.6055	0.667453	-0.62837		0.80015
CAB14421.2	putative glycosyltransferase	Uncharacterized glycosyltransferase YqgM (EC 2.4.-.-)	yqgM				4.88335e+07	7.7242e+07	5.1297e+07	6.5846e+07	7.54838e+07	7.06416e+07		25.9726	26.1697	26.074	25.5414	26.2029	25.6124		26.9025	0.257627	0.286547		0.433087
CAB14423.1	conserved hypothetical protein	Uncharacterized protein YqzD	yqzD	TMD		SUBCELLULAR LOCATION: Cell membrane {ECO:0000305}; Single-pass membrane protein {ECO:0000305}.	3.38544e+07		5.52608e+07	5.33216e+07	4.18681e+07			25.6682	25.3194	17.1736	25.0128	20.1431	25.7198		26.542	0.796465	-0.904847		0.879719
CAB14424.2	conserved hypothetical protein	Uncharacterized protein YqzC	yqzC		SigP		2.06401e+07	5.28225e+07	8.40335e+07	3.47043e+07	3.37457e+07	4.2483e+07		25.0486	25.0082	25.3404	24.2989	25.6547	26.3245		26.3245	0.652784	-0.29362		0.787243
CAB14432.3	superoxide dismutase	Superoxide dismutase [Mn] (EC 1.15.1.1) (General stress protein 24) (GSP24)	sodA			SUBCELLULAR LOCATION: Cytoplasm {ECO:0000269|PubMed:10658653}.	6.24921e+08	6.31936e+08	460796674	1747593245	1737251902	1555788414		30.7027	30.6942	30.535	29.2191	29.2352	28.7796		30.7421	0.000594932	1.56601	+	0.00725359
CAB14434.2	factor involved in motility	Uncharacterized protein YqgB	yqgB	TMD		SUBCELLULAR LOCATION: Cell membrane {ECO:0000305}; Multi-pass membrane protein {ECO:0000305}.	6.74255e+07	7.33461e+07	9.07934e+07	1.22818e+08	1.63191e+08	1.74133e+08		26.8719	27.282	27.3756	26.0068	26.1282	26.4361		28.935	0.0079535	0.98615	+	0.0391326
CAB14435.2	hypothetical protein BSU25050	Cell wall-binding protein YqgA	yqgA		SigP	SUBCELLULAR LOCATION: Secreted, cell wall {ECO:0000269|PubMed:11987133}.	5.67096e+08	5.13944e+08	528003120	4.30808e+08	4.52804e+08	416381457		28.6825	28.7543	28.6333	29.079	28.937	28.976		29.6457	0.00504248	-0.307307	+	0.0289877
CAB14437.1	4-hydroxy-3-methylbut-2-en-1-yl diphosphate synthase (1-hydroxy-2-methyl-2-(E)-butenyl 4-diphosphate synthase)	4-hydroxy-3-methylbut-2-en-1-yl diphosphate synthase (flavodoxin) (EC 1.17.7.3) (1-hydroxy-2-methyl-2-(E)-butenyl 4-diphosphate synthase)	ispG				1.26145e+08	9.79787e+07	1.38157e+08	5.81524e+07	6.41157e+07	5.51636e+07		25.7933	25.9342	25.7172	26.9105	26.546	27.0417		27.2472	0.0032288	-1.01783	+	0.0216457
CAB14440.2	transcriptional regulator (Fur family)	Zinc-specific metallo-regulatory protein	zur			SUBCELLULAR LOCATION: Cytoplasm {ECO:0000250}.	1.43218e+08	127311029	1.13752e+08	1.90854e+08	2.40572e+08	2.44907e+08		27.5079	27.8419	27.8677	27.0936	26.9238	26.7613		27.9385	0.0056777	0.8129	+	0.0312626
CAB14443.1	type IV apurinic/apyrimidinic endonuclease	Probable endonuclease 4 (EC 3.1.21.2) (Endodeoxyribonuclease IV) (Endonuclease IV)	nfo				4.49319e+07	3.30948e+07	4.81498e+07	4.9733e+07	4.46162e+07	4.11509e+07		25.5677	25.4111	25.2944	25.4212	24.9801	25.521		25.8417	0.559791	0.116937		0.711441
CAB14444.1	ATP-dependent RNA helicase; cold shock	DEAD-box ATP-dependent RNA helicase CshB (EC 3.6.4.13)	cshB			SUBCELLULAR LOCATION: Cytoplasm, nucleoid {ECO:0000269|PubMed:16352840, ECO:0000269|PubMed:20572937}. Note=Shows transcription-dependent localization at subcellular sites surrounding the nucleoid.	6.15203e+07	8.11247e+07	9.85849e+07	4.78393e+07	5.68398e+07	6.19427e+07		25.5117	25.7604	25.8844	25.8746	26.2736	26.5549		26.6289	0.0844552	-0.515513		0.204369
CAB14446.2	1-hydroxy-2-methyl-2-(E)-butenyl 4-diphosphate reductase	4-hydroxy-3-methylbut-2-enyl diphosphate reductase (HMBPP reductase) (EC 1.17.7.4)	ispH				9.10474e+07	8.02622e+07	8.1384e+07	3.83705e+07	4.91654e+07	3.68275e+07		25.1935	25.5511	25.1343	26.4401	26.2582	26.2782		26.5465	0.0019192	-1.03255	+	0.0148387
CAB14447.1	conserved hypothetical protein	GTP cyclohydrolase 1 type 2 homolog	yqfO				3.60573e+07	5.0516e+07	3.50978e+07	7.5114e+07	2.39882e+07	7.38617e+07		26.1626	24.5158	26.1383	25.1038	25.5902	25.0649		26.8938	0.570002	0.352603		0.719884
CAB14448.1	tRNA (adenine(22)-N(1))-methyltransferase	tRNA (adenine(22)-N(1))-methyltransferase (EC 2.1.1.217) (TrMet(m1A22)) (tRNA(m1A22)-methyltransferase) (tRNA(m1A22)MTase)	trmK			SUBCELLULAR LOCATION: Cytoplasm {ECO:0000305}.	5.69862e+06		1.9465e+07	9.48982e+06	1.59632e+07	1.12442e+07		23.1779	23.9282	23.4227	22.4422	19.9606	24.2144		24.8714	0.356902	1.30391		0.534029
CAB14450.2	RNA polymerase major sigma-43 factor (sigma-A)	RNA polymerase sigma factor SigA (Sigma-43) (Sigma-A)	sigA			SUBCELLULAR LOCATION: Cytoplasm {ECO:0000255|HAMAP-Rule:MF_00963}.	1.42121e+08	1.25948e+08	1.36036e+08	1.22892e+08	1.36569e+08	144995914		26.8728	27.0251	27.1114	27.0826	26.9082	27.0194		27.5602	0.997367	-0.0003		0.999168
CAB14451.2	DNA primase	DNA primase (EC 2.7.7.-)	dnaG				2.70971e+06							17.6089	17.7614	18.3543	21.3697	19.2255	19.0896		21.5337	0.0618911	-1.98674		0.163496
CAB14453.1	positive regulator of gluconeogenesis	Putative pyruvate, phosphate dikinase regulatory protein (PPDK regulatory protein) (EC 2.7.11.32) (EC 2.7.4.27)	yqfL				1.07225e+08	1.39842e+08	7.42e+07	9.00889e+07	9.16667e+07	1.6926e+08		26.4248	26.4499	27.3347	26.6761	27.0592	26.1449		27.3768	0.797274	0.10974		0.880174
CAB14454.1	negative regulator of gluconeogenesis	Transcriptional repressor CcpN (Catabolite control protein N) (Control catabolite protein of gluconeogenesis)	ccpN				1.85814e+07	1.90143e+07	2.49652e+07	1.63318e+07	2.08959e+07	2.24722e+07		23.9612	24.3167	24.4216	24.1474	24.1806	24.5734		25.6145	0.747816	-0.0672733		0.85185
CAB14455.2	glycyl-tRNA synthetase (beta subunit)	Glycine--tRNA ligase beta subunit (EC 6.1.1.14) (Glycyl-tRNA synthetase beta subunit) (GlyRS)	glyS			SUBCELLULAR LOCATION: Cytoplasm {ECO:0000250}.	1.56537e+08	1.72977e+08	1.3917e+08	1.08706e+08	8.50672e+07	7.69453e+07		26.6959	26.3421	26.1973	27.2219	27.366	27.0523		27.5786	0.00990224	-0.801637	+	0.0457772
CAB14456.1	glycyl-tRNA synthetase (alpha subunit)	Glycine--tRNA ligase alpha subunit (EC 6.1.1.14) (Glycyl-tRNA synthetase alpha subunit) (GlyRS)	glyQ			SUBCELLULAR LOCATION: Cytoplasm {ECO:0000250}.	1.19304e+08	1.22729e+08	1.08537e+08	6.99342e+07	4.04003e+07	6.91758e+07		26.0595	25.2679	26.0438	26.8301	26.8709	26.6936		27.0011	0.019464	-1.00782		0.0724674
CAB14458.1	GTP-binding protein	GTPase Era (Bex protein)	era			SUBCELLULAR LOCATION: Cytoplasm. Cell membrane {ECO:0000250}; Peripheral membrane protein {ECO:0000250}.	6.36541e+07	5.79531e+07	7.17828e+07	3.05119e+07	2.86813e+07	4.45838e+07		24.8629	24.7736	25.41	25.9237	25.7884	26.0971		27.6943	0.0134468	-0.92092		0.0555649
CAB14459.1	cytidine/deoxycytidine deaminase	Cytidine deaminase (CDA) (EC 3.5.4.5) (Cytidine aminohydrolase)	cdd				4.64249e+07	3.56629e+07	2.59561e+07	8.66433e+07	1.16738e+08	1.48572e+08		26.3686	26.7987	27.1466	25.4684	25.0879	24.6296		27.4649	0.00666507	1.70933	+	0.0345556
CAB14461.2	putative metal-dependent hydrolase	Endoribonuclease YbeY (EC 3.1.-.-)	yqfG			SUBCELLULAR LOCATION: Cytoplasm {ECO:0000255|HAMAP-Rule:MF_00009}.	1.23918e+07	1.7029e+07	5.68844e+07	5.18013e+07	5.30616e+07	4.37402e+07		25.6265	25.6612	25.3825	23.5629	24.0215	25.7615		27.3598	0.176213	1.10807		0.340608
CAB14462.1	putative membrane associate hydrolase	Cyclic-di-AMP phosphodiesterase PgpH (c-di-AMP phosphodiesterase) (EC 3.1.4.-)	yqfF	TMD		SUBCELLULAR LOCATION: Cell membrane {ECO:0000305}; Multi-pass membrane protein {ECO:0000305}.	1.1885e+07	9.35059e+06	1.4229e+07	2.40138e+07	2.0547e+07	1.85806e+07		24.5174	24.2924	24.1473	23.5026	23.1566	23.7623		24.9051	0.0147811	0.84516		0.0593116
CAB14476.2	phosphate starvation-induced protein	PhoH-like protein	phoH			SUBCELLULAR LOCATION: Cytoplasm {ECO:0000305}.	4.99522e+07	3.08948e+07	3.15413e+07	5.34958e+07	2.88817e+07	4.21446e+07		25.6729	24.7837	25.3288	25.574	24.8809	24.9107		26.2999	0.704863	0.139923		0.821909
CAB14480.1	conserved hypothetical protein	UPF0365 protein YqfA	yqfA	TMD		SUBCELLULAR LOCATION: Cell membrane {ECO:0000255|HAMAP-Rule:MF_01562}; Multi-pass membrane protein {ECO:0000255|HAMAP-Rule:MF_01562}.	1063615707	9.23897e+08	8.70734e+08	3.46583e+08	3.15777e+08	4.65069e+08		28.3686	28.2343	28.7929	29.9863	29.7832	29.6977		29.9863	0.00198616	-1.35711	+	0.0150419
CAB14481.1	putative membrane bound hydrolase	Uncharacterized protein YqeZ	yqeZ	TMD		SUBCELLULAR LOCATION: Cell membrane {ECO:0000305}; Multi-pass membrane protein {ECO:0000305}.	7.09672e+06	1.74818e+07	1.98603e+07	4.52712e+06	7.50236e+06	1.00521e+07		22.1102	22.8389	23.261	22.7587	24.0593	24.2434		24.4486	0.174024	-0.950463		0.338143
CAB14482.1	conserved hypothetical protein	Uncharacterized protein YqeY	yqeY				1.93399e+08	2.06659e+08	1.65597e+08	4.22926e+08	5.65321e+08	4.73486e+08		28.6558	29.0745	28.8188	27.527	27.6227	27.3031		29.3693	0.000900759	1.36543	+	0.00929667
CAB14483.1	ribosomal protein S21	30S ribosomal protein S21 (BS-B)	rpsU				2.71438e+08			8.41662e+08	7.69771e+08	2081850541		29.6487	29.5199	30.9552	28.016	19.3472	19.8591		30.9552	0.0550636	7.63381		0.150106
CAB14485.1	tRNA N(6)-threonylcarbamoyladenosine (t(6)A) methylthiotransferase	Threonylcarbamoyladenosine tRNA methylthiotransferase MtaB (EC 2.8.4.5) (tRNA-t(6)A37 methylthiotransferase)	mtaB			SUBCELLULAR LOCATION: Cytoplasm {ECO:0000255|PROSITE-ProRule:PRU00780, ECO:0000269|PubMed:20584901}.	2.32482e+07	2.57681e+06	1.26979e+07			4.17216e+06		19.0168	18.5265	21.9924	24.4706	21.2972	23.5981		24.4706	0.0849445	-3.27674		0.204438
CAB14486.1	methylase of U1498 in 16S rRNA	Ribosomal RNA small subunit methyltransferase E (EC 2.1.1.193) (16S rRNA m3U1498 methyltransferase)	rsmE			SUBCELLULAR LOCATION: Cytoplasm {ECO:0000250}.	6.39207e+06	3.24121e+06		5.04542e+06		3.75067e+06		22.2665	17.3993	21.8387	22.6078	21.6281	18.9473		23.2386	0.783261	-0.559557		0.873395
CAB14487.2	ribosomal protein L11 methyltransferase	Ribosomal protein L11 methyltransferase (L11 Mtase) (EC 2.1.1.-)	prmA			SUBCELLULAR LOCATION: Cytoplasm {ECO:0000250}.	9.52642e+06	1.23583e+07	1.1769e+07	6.11597e+06	8.72742e+06	7.96203e+06		22.5441	23.0571	22.9247	23.1835	23.559	23.4885		25.1472	0.0416364	-0.56833		0.122697
CAB14488.2	co-factor of molecular chaperone	Chaperone protein DnaJ	dnaJ			SUBCELLULAR LOCATION: Cytoplasm {ECO:0000255|HAMAP-Rule:MF_01152}.	1.05337e+08	1.00537e+08	7.02193e+07	5.26893e+07	2.5482e+07	5.46643e+07		25.651	24.603	25.7041	26.6504	26.5831	26.0654		26.8339	0.0508043	-1.11362		0.140918
CAB14489.1	molecular chaperone	Chaperone protein DnaK (HSP70) (Heat shock 70 kDa protein) (Heat shock protein 70)	dnaK				1362070770	1606272406	1649031836	1186175225	1283813973	1213324479		30.1437	30.2578	30.1763	30.3432	30.5811	30.619		30.619	0.0255917	-0.321803		0.0880435
CAB14490.1	nucleotide exchange factor for DnaK activity	Protein GrpE (HSP-70 cofactor)	grpE			SUBCELLULAR LOCATION: Cytoplasm {ECO:0000305}.	2.65531e+08	2.78384e+08	1.54167e+08	2.34006e+08	2.43244e+08	164340230		27.802	27.8578	27.2921	27.9843	28.0525	27.1999		28.1051	0.786268	-0.0949367		0.874989
CAB14491.1	transcriptional regulator of heat-shock genes	Heat-inducible transcription repressor HrcA	hrcA				4.54786e+06	1.43111e+07	4.80946e+06	3.02253e+06		3.53321e+06		21.5273	21.2679	21.7525	22.1168	23.7706	22.1974		24.7026	0.101395	-1.17901		0.231715
CAB14492.2	coproporphyrinogen III oxidase	Oxygen-independent coproporphyrinogen-III oxidase-like protein YqeR (EC 1.3.99.-)	hemN				3.86712e+06	7.05603e+06	3.69383e+06	4.15131e+06	5.79453e+06	7.07577e+06		21.9851	22.4663	22.7545	21.8828	22.7504	21.8167		23.1629	0.538759	0.25197		0.700766
CAB14493.1	ribosomal elongation factor, GTPase	Elongation factor 4 (EF-4) (EC 3.6.5.n1) (Ribosomal back-translocase LepA)	lepA			SUBCELLULAR LOCATION: Cell membrane {ECO:0000255|HAMAP-Rule:MF_00071}; Peripheral membrane protein {ECO:0000255|HAMAP-Rule:MF_00071}; Cytoplasmic side {ECO:0000255|HAMAP-Rule:MF_00071}.	4.7785e+07	3.5518e+07	4.68502e+07	3.55526e+07	3.61373e+07	3.95051e+07		25.0834	25.107	25.2355	25.51	25.082	25.4815		25.6107	0.21336	-0.215893		0.383978
CAB14497.2	ribosomal protein S20 (BS20)	30S ribosomal protein S20 (BS20)	rpsT					3.21576e+07	2.84373e+07	8.03695e+06	8.82475e+07	9.33382e+07		22.9382	26.3951	26.476	20.2067	24.9387	24.7613		26.6796	0.367515	1.96754		0.542232
CAB14498.1	DNA polymerase delta subunit	Uncharacterized protein YqeN	holA				1.35901e+07	7.52996e+06				9.56232e+06		19.0327	19.4239	23.1889	23.6961	22.8442	19.3258		23.6961	0.496454	-1.40686		0.666041
CAB14500.1	putative enzyme associated to DNA transport (competence)	ComE operon protein 2 (EC 3.5.-.-)	comEB				4.33819e+06	4.79318e+06	7.61321e+06	5.25717e+06	7.7778e+06			22.3258	22.8909	19.7286	22.0487	22.1926	22.8601		23.7628	0.514193	-0.71864		0.68446
CAB14503.1	conserved hypothetical protein	Putative methyltransferase YqeM (EC 2.1.1.-)	yqeM				1.72987e+07	2.41087e+07	2.22965e+07	5.32398e+07	6.85129e+07	5.43223e+07		25.666	26.0299	25.695	24.0442	24.5231	24.4103		26.0299	0.00137727	1.47113	+	0.0122738
CAB14505.1	putative hydrolase	Uncharacterized protein YqeK	yqeK				1.76714e+07	2.17027e+07	2.37094e+07	3.40847e+07	3.72295e+07	3.77629e+07		25.0226	25.1499	25.1705	24.0749	24.3714	24.499		25.8409	0.00395078	0.799267	+	0.02442
CAB14506.1	nicotinate-nucleotide adenylyltransferase	Nicotinate-nucleotide adenylyltransferase (EC 2.7.7.18) (Deamido-NAD(+) diphosphorylase) (Deamido-NAD(+) pyrophosphorylase) (Nicotinate mononucleotide adenylyltransferase) (NaMN adenylyltransferase)	nadD				1.1575e+07	1.80818e+07				1.57102e+07		18.5625	20.2492	23.9052	23.4645	24.108	19.7959		24.208	0.495725	-1.55052		0.665868
CAB14507.1	putative RNA-binding protein	Probable RNA-binding protein YqeI	yqeI				1.36989e+08		6.43292e+07	3.96132e+07	2.30531e+07	1.24097e+08		25.2395	24.4585	26.8869	27.0295	17.3634	25.939		27.0295	0.543029	2.08434		0.702613
CAB14508.2	shikimate 5-dehydrogenase	Shikimate dehydrogenase (NADP(+)) (SDH) (EC 1.1.1.25)	aroD				1.69268e+07	5.46128e+07	6.31082e+07	7.6876e+07	112499154	7.98973e+07		26.196	26.7453	26.2516	24.0128	25.7027	25.9113		26.7537	0.130374	1.18871		0.27764
CAB14509.1	GTPase involved in ribosome 30S assembly	Uncharacterized protein YqeH	yqeH				5.78001e+07	5.43457e+07	5.30316e+07	2.53978e+07	4.34814e+07	4.11446e+07		24.5982	25.3739	25.2942	25.7846	25.6957	25.6604		25.9242	0.066204	-0.62476		0.17162
CAB14510.1	putative hydrolase	Uncharacterized protein YqeG	yqeG				3.98828e+07	3.644e+07	5.59613e+07	1.28723e+07				23.6178	19.4988	20.3301	25.2493	25.119	25.7379		25.9533	0.0294175	-4.21986		0.0971391
CAB14515.2	conserved hypothetical protein	Uncharacterized protein YqeB	yqeB	TMD		SUBCELLULAR LOCATION: Cell membrane {ECO:0000305}; Multi-pass membrane protein {ECO:0000305}.	2.46295e+08	2.44175e+08	3.8265e+08	4.00193e+08	406369757	4.25187e+08		28.5761	28.5982	28.6635	27.8758	27.8633	28.5114		29.746	0.0701336	0.529087		0.1795
CAB14524.2	response regulator aspartate phosphatase	Response regulator aspartate phosphatase E (EC 3.1.-.-)	rapE				2.39615e+07	2.5766e+07	1.93133e+07		5.98237e+07	1.99055e+06		18.3038	25.8342	20.9247	24.5142	24.619	24.2031		25.8342	0.280242	-2.75783		0.454907
CAB14526.1	hypothetical protein; skin element	Uncharacterized protein YqzI	yqzI						7.55457e+07		3.54386e+07	7.67684e+07		19.8063	25.0788	26.194	18.9841	19.3776	26.1709		26.9572	0.51428	2.18219		0.684165
CAB14528.1	antitoxin factor of ribonuclease toxin RttG; skin element	Antitoxin YqcF	rttF				6.52392e+07	7.52886e+07	8.72625e+07	2.13017e+08	2.33157e+08	1.62482e+08		27.6664	27.7967	27.2757	25.9592	26.1659	26.3789		28.6898	0.00204421	1.4116	+	0.0153766
CAB14532.1	putative holin; skin element	Uncharacterized protein YqxH (ORF2)	yqxH	TMD		SUBCELLULAR LOCATION: Cell membrane {ECO:0000305}; Multi-pass membrane protein {ECO:0000305}.	1.88438e+07	5.37808e+06	1.59512e+07		1.18383e+07	7.00483e+06		18.8432	23.497	22.7399	24.1676	22.3587	23.9272		25.2941	0.311994	-1.79113		0.491352
CAB14533.1	putative phage-related lytic exoenzyme; skin element	Uncharacterized protein YqxG (ORF1)	yqxG						1.2424e+07	1.19014e+07	1.02407e+07			23.5046	23.2878	19.0307	20.4166	19.4434	23.5666		24.2679	0.698074	0.79887		0.817428
CAB14534.1	conserved hypothetical protein; skin element	Uncharacterized protein YqcE	yqcE				8.99117e+07	9.84178e+07	9.41534e+07	157068601	1.51991e+08	119229955		27.2268	27.1794	26.8292	26.422	26.5524	26.4885		27.2268	0.0107184	0.590823	+	0.0483418
CAB14539.1	putative phage capsid assembly protein; skin element	Uncharacterized protein YqbT	yqbT				4.97994e+06	4.63554e+06	5.5042e+06	4.23019e+07	4.04377e+07	4.37887e+07		25.3342	25.2692	25.3841	22.2477	22.1443	22.3921		26.2191	2.65e-06	3.06779	+	0.000980381
CAB14550.2	conserved hypothetical protein; skin element	Uncharacterized protein YqbJ	yqbJ				2.01526e+07	1.62393e+07	8.3715e+06		3.21574e+07	1.98132e+07		18.1966	24.9386	24.24	24.2645	23.953	22.9971		26.5028	0.587741	-1.27975		0.734758
CAB14553.2	conserved hypothetical protein; skin element	Uncharacterized protein YqbG	yqbG					5.65271e+06	4.51414e+06					17.3976	17.6375	18.7029	19.2292	22.4305	22.106		22.771	0.0377842	-3.34259		0.114854
CAB14557.1	conserved hypothetical protein; skin element	Uncharacterized protein YqbC	yqbC	TMD		SUBCELLULAR LOCATION: Membrane {ECO:0000305}; Single-pass membrane protein {ECO:0000305}.	5.95618e+06	9.69258e+06	1.39416e+07	7.50319e+06	1.78902e+07	1.23847e+07		22.8391	24.0927	23.5621	22.5059	23.2084	23.7329		26.8112	0.53021	0.348837		0.695764
CAB14562.1	hypothetical protein; skin element	Uncharacterized protein YqaR	yqaR				3.97438e+07	4.9588e+07	4.89149e+07	2.62158e+07	2.85016e+07	2.94492e+07		24.6439	24.7645	24.8117	25.2442	25.5635	25.5438		25.946	0.00345878	-0.71043	+	0.0227072
CAB14564.1	conserved hypothetical protein; skin element	Uncharacterized protein YqaP	yqaP				6.10239e+08	6.61465e+08	5.95949e+08	4.45796e+08	435911891	411806968		28.7318	28.6995	28.6174	29.1848	29.3011	29.1506		29.8358	0.000741529	-0.52928	+	0.00822726
CAB14571.1	hypothetical protein; skin element	Uncharacterized protein YqaI	yqaI				1.58715e+07	2.52878e+07	8.22688e+07	2.82846e+07	8.19883e+07	2.0845e+07		24.7535	26.2889	24.3132	23.9199	24.5919	26.2938		26.4411	0.852754	0.1833		0.920361
CAB14573.1	putative transcriptional regulator; skin element	Uncharacterized HTH-type transcriptional regulator YqaG	yqaG						1.26042e+07	7.52539e+06	7.26679e+06	7.53794e+06		22.8433	22.7929	22.8457	18.8694	20.0292	23.5874		25.3916	0.231903	1.99867		0.406471
CAB14588.2	putative NAD(P)H oxidoreductase	Uncharacterized NAD(P)H oxidoreductase YrkL (EC 1.6.99.-)	yrkL				1.46219e+08	1.30951e+08	3.76543e+07	1.16149e+08	1.51455e+08	3.09487e+08		26.7914	27.1743	28.2053	27.1236	26.9644	25.1663		28.7284	0.268037	0.972233		0.444857
CAB14596.1	putative transcriptional regulator	Uncharacterized protein YrkD	yrkD					1.30336e+08	5.12999e+07					18.9119	19.3215	20.1366	19.8876	26.9577	25.6124		28.7967	0.0993994	-4.69594		0.22928
CAB14602.1	putative membrane associated protein	UPF0053 protein YrkA	yrkA	TMD		SUBCELLULAR LOCATION: Cell membrane {ECO:0000305}; Multi-pass membrane protein {ECO:0000305}.		2.09156e+07	2.63504e+07	1.05876e+07				23.3359	17.8817	19.1237	18.8277	24.3181	24.6513		24.6513	0.377774	-2.48527		0.553685
CAB14611.1	branched-chain amino acid transporter	Branched-chain amino acid transport protein AzlD	azlD	TMD		SUBCELLULAR LOCATION: Cell membrane {ECO:0000305}; Multi-pass membrane protein {ECO:0000305}.	2.98808e+07	3.07519e+07	5.4423e+07	2.57983e+07	6.5484e+07	739451175		24.6208	25.9646	29.4619	24.8327	24.8742	25.6977		29.5256	0.351869	1.54756		0.530432
CAB14613.1	transcriptional regulator (Lrp/AsnC family)	Transcriptional regulator AzlB	azlB				1.95128e+06	5.61975e+06	2.3957e+06	1.76662e+07	4.41629e+06	1.9901e+07		24.0745	22.0744	24.2463	20.896	22.4221	21.192		24.5429	0.0795881	1.96172		0.195145
CAB14617.1	putative hydrolase	Uncharacterized isochorismatase family protein YrdC (EC 3.-.-.-)	yrdC							4.34999e+07	5.51002e+07	4.167e+07		25.3745	25.7156	25.3125	18.9017	19.8885	20.1567		25.8082	0.000131983	5.81859	+	0.00336632
CAB14619.1	conserved hypothetical protein	Uncharacterized protein YrdA	yrdA				5.4195e+07	8.77039e+07	7.33693e+07	4.77436e+07	2.24206e+07	3.28159e+07		25.5088	24.4183	24.9679	25.6917	26.3861	26.1287		26.5818	0.042048	-1.10382		0.123582
CAB14620.1	aminoglycoside 6-adenylyltransferase	Aminoglycoside 6-adenylyltransferase (EC 2.7.7.-) (AAD(6))	aadK					5.92567e+06		1.21529e+07	9.36518e+06	1.46237e+07		23.5348	23.1589	23.8018	19.4307	22.4986	18.7318		24.8863	0.0489304	3.27815		0.136919
CAB14621.1	putative anionic nitroalkane dioxygenase	Probable nitronate monooxygenase (EC 1.13.12.16) (Nitroalkane oxidase)	yrpB				2.59701e+06		3.77159e+06	7.08781e+06	3.44816e+06	8.10701e+06		22.7569	21.7174	22.9507	21.3084	18.8458	21.8467		24.6813	0.144872	1.80802		0.29656
[truncated: 767 more rows]
